# Supplementary material for: Pyridine-2,5-diamine
Source: Acta Crystallogr Sect E Struct Rep Online. 2012 Nov 17;68(Pt 12):o3353. doi: 10.1107/S1600536812046260 (PMC3588953; doi:10.1107/S1600536812046260)
Supplement: Supplementary file 1 [file e-68-o3353-sup1.cif]

##############################################################################
#                                                                            #
# This CIF contains the data in a paper accepted for publication in          #
# Acta Crystallographica Section E. It conforms to the requirements of       #
# Notes for Authors for Acta Crystallographica Section E, and has been       #
# peer reviewed under the auspices of the IUCr Commission on Journals.       #
#                                                                            #
# Full details of the Crystallographic Information File format               #
# are given in the paper "The Crystallographic Information File (CIF):       #
# a New Standard Archive File for Crystallography" by S. R. Hall, F. H.      #
# Allen and I. D. Brown [Acta Cryst. (1991), A47, 655-685].                  #
#                                                                            #
# The current version of the core CIF dictionary is obtainable from          #
# ftp://ftp.iucr.org/pub/cif_core.dic.                                       #
#                                                                            #
# Software is freely available for graphical display of the structure(s)     #
# in this CIF. For information consult the CIF software page                 #
# http://www.iucr.org/resources/cif/software.                                #
#                                                                            #
# This file may be used for bona fide research purposes within the           #
# scientific community so long as proper attribution is given to the journal # 
# article from which it was obtained.                                        #
#                                                                            #
##############################################################################
data_global
_audit_creation_method     'from SHELXL97 CIF and IUCr SHELXL97-template'
_journal_date_recd_electronic     2012-11-06
_journal_date_accepted     2012-11-08
_journal_name_full     'Acta Crystallographica, Section E'
_journal_year     2012
_journal_volume     68
_journal_issue     12
_journal_page_first     o3353
_journal_page_last     o3353
_journal_paper_category     QO
_journal_paper_doi     10.1107/S1600536812046260
_journal_coeditor_code     CV5359
_publ_contact_author_name     'Sergiu Draguta'
_publ_contact_author_address
;
D.Ghitu Institute of Electronic Engineering and Nanotechnologies,
3/3 Academiei str., MD-2028, Chisinau, Republica Moldova
;
_publ_contact_author_email     'sergiudraguta@gmail.com'
_publ_contact_author_fax     '+373-22-72-70-88'
_publ_contact_author_phone     '+373-22-73-70-92'
_publ_section_title
;
Pyridine-2,5-diamine
;
loop_
    _publ_author_name
    _publ_author_address
    'Sergiu Draguta'
;
D. Ghitu Institute of Electronic Engineering and Nanotechnologies,
3/3 Academy str., MD-2028 Chisinau, Moldova
;
    'Victor N. Khrustalev'
;
X-Ray Structural Centre,
A.N. Nesmeyanov Institute of Organoelement Compounds,
Russian Academy of Sciences,
28 Vavilov St, B-334, Moscow 119991, Russian Federation
;
    'Marina S. Fonari'
;
Institute of Applied Physics Academy of Sciences of Moldova,
5 Academy str., MD-2028 Chisinau, Moldova
;
    'Mikhail Yu. Antipin'
;
Department of Chemistry & Biology, New Mexico Highlands University,
803 University Avenue, Las Vegas, NM 87701, USA
;
    'Tatiana V. Timofeeva'
;
Department of Chemistry & Biology, New Mexico Highlands University,
803 University Avenue, Las Vegas, NM 87701, USA
;
data_I
_audit_creation_method     SHELXL-97
_chemical_name_systematic     'Pyridine-2,5-diamine'
_chemical_name_common     2,5-diaminopyridine
_chemical_formula_moiety     'C5 H7 N3'
_chemical_formula_sum     'C5 H7 N3'
_chemical_formula_iupac     'C5 H7 N3'
_chemical_formula_weight     109.14
_chemical_melting_point     ?
_symmetry_cell_setting     orthorhombic
_symmetry_space_group_name_H-M     'P b c a'
_symmetry_space_group_name_Hall     '-P 2ac 2ab'
loop_
    _symmetry_equiv_pos_as_xyz
    'x, y, z'
    '-x+1/2, -y, z+1/2'
    '-x, y+1/2, -z+1/2'
    'x+1/2, -y+1/2, -z'
    '-x, -y, -z'
    'x-1/2, y, -z-1/2'
    'x, -y-1/2, z-1/2'
    '-x-1/2, y-1/2, z'
_cell_length_a     11.4447(11)
_cell_length_b     7.1447(7)
_cell_length_c     12.8030(12)
_cell_angle_alpha     90.00
_cell_angle_beta     90.00
_cell_angle_gamma     90.00
_cell_volume     1046.89(17)
_cell_formula_units_Z     8
_cell_measurement_reflns_used     2334
_cell_measurement_theta_min     3.18
_cell_measurement_theta_max     28.80
_cell_measurement_temperature     296(2)
_exptl_crystal_description     prism
_exptl_crystal_colour     red
_exptl_crystal_size_max     0.30
_exptl_crystal_size_mid     0.25
_exptl_crystal_size_min     0.20
_exptl_crystal_density_diffrn     1.385
_exptl_crystal_density_meas     ?
_exptl_crystal_density_method     'not measured'
_exptl_crystal_F_000     464
_exptl_absorpt_coefficient_mu     0.092
_exptl_absorpt_correction_type     multi-scan
_exptl_absorpt_process_details     '(SADABS; Sheldrick, 2003)'
_exptl_absorpt_correction_T_min     0.973
_exptl_absorpt_correction_T_max     0.982
_exptl_special_details     ?
_diffrn_ambient_temperature     296(2)
_diffrn_radiation_type     MoK\a
_diffrn_radiation_wavelength     0.71073
_diffrn_radiation_source     'fine-focus sealed tube'
_diffrn_radiation_monochromator     graphite
_diffrn_measurement_device_type     'Bruker APEXII CCD'
_diffrn_measurement_method     '\f and \w scans'
_diffrn_detector_area_resol_mean     ?
_diffrn_reflns_number     13022
_diffrn_reflns_av_R_equivalents     0.0489
_diffrn_reflns_av_sigmaI/netI     0.0253
_diffrn_reflns_theta_min     3.18
_diffrn_reflns_theta_max     30.48
_diffrn_reflns_theta_full     30.48
_diffrn_measured_fraction_theta_max     0.999
_diffrn_measured_fraction_theta_full     0.999
_diffrn_reflns_limit_h_min     -16
_diffrn_reflns_limit_h_max     16
_diffrn_reflns_limit_k_min     -10
_diffrn_reflns_limit_k_max     10
_diffrn_reflns_limit_l_min     -18
_diffrn_reflns_limit_l_max     18
_refine_special_details
;
Refinement of <i>F</i>^2^ against ALL reflections. The weighted <i>R</i>-factor
<i>wR</i> and goodness of fit <i>S</i> are based on <i>F</i>^2^, conventional
<i>R</i>-factors <i>R</i> are based on <i>F</i>, with <i>F</i> set to zero for
negative <i>F</i>^2^. The threshold expression of <i>F</i>^2^ >
\s(<i>F</i>^2^) is used only for calculating <i>R</i>-factors(gt) <i>etc</i>.
and is not relevant to the choice of reflections for refinement.
<i>R</i>-factors based on <i>F</i>^2^ are statistically about twice as large
as those based on <i>F</i>, and <i>R</i>- factors based on ALL data will be
even larger.
;
_reflns_number_total     1595
_reflns_number_gt     1240
_reflns_threshold_expression     I>2\s(I)
_refine_ls_structure_factor_coef     Fsqd
_refine_ls_matrix_type     full
_refine_ls_R_factor_all     0.0582
_refine_ls_R_factor_gt     0.0415
_refine_ls_wR_factor_gt     0.0994
_refine_ls_wR_factor_ref     0.1094
_refine_ls_goodness_of_fit_ref     1.005
_refine_ls_restrained_S_all     1.005
_refine_ls_number_reflns     1595
_refine_ls_number_parameters     85
_refine_ls_number_restraints     0
_refine_ls_hydrogen_treatment     mixed
_refine_ls_weighting_scheme     calc
_refine_ls_weighting_details
           'calc w=1/[\s^2^(Fo^2^)+(0.0475P)^2^+0.63P] where P=(Fo^2^+2Fc^2^)/3'
_atom_sites_solution_hydrogens     difmap
_atom_sites_solution_primary     direct
_atom_sites_solution_secondary     difmap
_refine_ls_shift/su_max     0.000
_refine_ls_shift/su_mean     0.000
_refine_diff_density_max     0.361
_refine_diff_density_min     -0.237
_refine_ls_extinction_method     none
_refine_ls_extinction_coef     ?
loop_
    _atom_type_symbol
    _atom_type_description
    _atom_type_scat_dispersion_real
    _atom_type_scat_dispersion_imag
    _atom_type_scat_source
    'C' 'C' 0.0033 0.0016
                         'International Tables Vol C Tables 4.2.6.8 and 6.1.1.4'
    'H' 'H' 0.0000 0.0000
                         'International Tables Vol C Tables 4.2.6.8 and 6.1.1.4'
    'N' 'N' 0.0061 0.0033
                         'International Tables Vol C Tables 4.2.6.8 and 6.1.1.4'
_computing_data_collection     'APEX2 (Bruker, 2005)'
_computing_cell_refinement     'SAINT (Bruker, 2001)'
_computing_data_reduction     'SAINT (Bruker, 2001)'
_computing_structure_solution     'SHELXTL (Sheldrick, 2008)'
_computing_structure_refinement     'SHELXTL (Sheldrick, 2008)'
_computing_molecular_graphics     'SHELXTL (Sheldrick, 2008)'
_computing_publication_material     'SHELXTL (Sheldrick, 2008)'
loop_
    _atom_site_type_symbol
    _atom_site_label
    _atom_site_fract_x
    _atom_site_fract_y
    _atom_site_fract_z
    _atom_site_U_iso_or_equiv
    _atom_site_adp_type
    _atom_site_calc_flag
    _atom_site_refinement_flags
    _atom_site_occupancy
    _atom_site_symmetry_multiplicity
    _atom_site_disorder_assembly
    _atom_site_disorder_group
    N N1 0.46050(8) 0.50612(15) 0.35845(8) 0.0150(2) Uani d . 1 1 . .
    N N2 0.36236(10) 0.66538(15) 0.49098(8) 0.0167(2) Uani d . 1 1 . .
    H H2A 0.4111(14) 0.610(2) 0.5333(13) 0.020 Uiso d . 1 1 . .
    H H2B 0.2925(15) 0.674(2) 0.5190(12) 0.020 Uiso d . 1 1 . .
    N N3 0.38898(10) 0.41571(15) 0.07954(8) 0.0164(2) Uani d . 1 1 . .
    H H3A 0.3841(13) 0.510(2) 0.0337(12) 0.020 Uiso d . 1 1 . .
    H H3B 0.4559(15) 0.352(2) 0.0701(12) 0.020 Uiso d . 1 1 . .
    C C2 0.36402(10) 0.59703(16) 0.38919(9) 0.0139(2) Uani d . 1 1 . .
    C C3 0.27102(10) 0.63298(17) 0.32018(9) 0.0148(2) Uani d . 1 1 . .
    H H3 0.2045 0.6952 0.3433 0.018 Uiso calc R 1 1 . .
    C C4 0.28001(10) 0.57463(16) 0.21780(9) 0.0150(2) Uani d . 1 1 . .
    H H4 0.2192 0.5971 0.1712 0.018 Uiso calc R 1 1 . .
    C C5 0.38092(10) 0.48140(16) 0.18414(9) 0.0139(2) Uani d . 1 1 . .
    C C6 0.46769(10) 0.45101(17) 0.25771(9) 0.0148(2) Uani d . 1 1 . .
    H H6 0.5350 0.3889 0.2364 0.018 Uiso calc R 1 1 . .
loop_
    _atom_site_aniso_label
    _atom_site_aniso_U_11
    _atom_site_aniso_U_22
    _atom_site_aniso_U_33
    _atom_site_aniso_U_12
    _atom_site_aniso_U_13
    _atom_site_aniso_U_23
    N1 0.0139(5) 0.0159(5) 0.0154(5) -0.0001(4) -0.0006(4) 0.0002(4)
    N2 0.0162(5) 0.0189(5) 0.0150(5) 0.0022(4) -0.0009(4) -0.0008(4)
    N3 0.0163(5) 0.0190(5) 0.0137(5) 0.0027(4) 0.0005(4) 0.0003(4)
    C2 0.0148(5) 0.0120(5) 0.0148(5) -0.0018(4) 0.0007(4) 0.0006(4)
    C3 0.0130(5) 0.0138(5) 0.0176(5) 0.0010(4) 0.0003(4) 0.0012(4)
    C4 0.0134(5) 0.0138(5) 0.0177(5) 0.0001(4) -0.0024(4) 0.0018(4)
    C5 0.0148(5) 0.0124(5) 0.0143(5) -0.0013(4) 0.0008(4) 0.0008(4)
    C6 0.0122(5) 0.0154(5) 0.0169(5) 0.0007(4) 0.0009(4) 0.0003(4)
_geom_special_details
;
All e.s.d.'s (except the e.s.d. in the dihedral angle between two l.s. planes)
are estimated using the full covariance matrix. The cell e.s.d.'s are taken
into account individually in the estimation of e.s.d.'s in distances, angles
and torsion angles; correlations between e.s.d.'s in cell parameters are only
used when they are defined by crystal symmetry. An approximate (isotropic)
treatment of cell e.s.d.'s is used for estimating e.s.d.'s involving l.s.
planes.
;
loop_
    _geom_bond_atom_site_label_1
    _geom_bond_atom_site_label_2
    _geom_bond_site_symmetry_2
    _geom_bond_distance
    _geom_bond_publ_flag
    N1 C2 . 1.3401(15) ?
    N1 C6 . 1.3510(15) ?
    N2 C2 . 1.3919(15) ?
    N2 H2A . 0.874(17) ?
    N2 H2B . 0.879(17) ?
    N3 C5 . 1.4221(15) ?
    N3 H3A . 0.894(16) ?
    N3 H3B . 0.898(17) ?
    C2 C3 . 1.4069(16) ?
    C3 C4 . 1.3793(16) ?
    C3 H3 . 0.9300 ?
    C4 C5 . 1.4011(16) ?
    C4 H4 . 0.9300 ?
    C5 C6 . 1.3859(16) ?
    C6 H6 . 0.9300 ?
loop_
    _geom_angle_atom_site_label_1
    _geom_angle_atom_site_label_2
    _geom_angle_atom_site_label_3
    _geom_angle_site_symmetry_1
    _geom_angle_site_symmetry_3
    _geom_angle
    _geom_angle_publ_flag
    C2 N1 C6 . . 118.15(10) ?
    C2 N2 H2A . . 114.3(11) ?
    C2 N2 H2B . . 114.8(10) ?
    H2A N2 H2B . . 111.2(14) ?
    C5 N3 H3A . . 111.4(10) ?
    C5 N3 H3B . . 110.4(10) ?
    H3A N3 H3B . . 110.2(14) ?
    N1 C2 N2 . . 117.15(10) ?
    N1 C2 C3 . . 121.83(11) ?
    N2 C2 C3 . . 120.90(11) ?
    C4 C3 C2 . . 119.02(11) ?
    C4 C3 H3 . . 120.5 ?
    C2 C3 H3 . . 120.5 ?
    C3 C4 C5 . . 119.83(11) ?
    C3 C4 H4 . . 120.1 ?
    C5 C4 H4 . . 120.1 ?
    C6 C5 C4 . . 117.13(10) ?
    C6 C5 N3 . . 122.81(11) ?
    C4 C5 N3 . . 120.01(10) ?
    N1 C6 C5 . . 124.03(11) ?
    N1 C6 H6 . . 118.0 ?
    C5 C6 H6 . . 118.0 ?
loop_
    _geom_torsion_atom_site_label_1
    _geom_torsion_atom_site_label_2
    _geom_torsion_atom_site_label_3
    _geom_torsion_atom_site_label_4
    _geom_torsion_site_symmetry_1
    _geom_torsion_site_symmetry_2
    _geom_torsion_site_symmetry_3
    _geom_torsion_site_symmetry_4
    _geom_torsion
    _geom_torsion_publ_flag
    C6 N1 C2 N2 . . . . -175.08(11) ?
    C6 N1 C2 C3 . . . . 0.96(17) ?
    N1 C2 C3 C4 . . . . -0.66(17) ?
    N2 C2 C3 C4 . . . . 175.23(11) ?
    C2 C3 C4 C5 . . . . -0.12(17) ?
    C3 C4 C5 C6 . . . . 0.54(16) ?
    C3 C4 C5 N3 . . . . 177.98(11) ?
    C2 N1 C6 C5 . . . . -0.51(17) ?
    C4 C5 C6 N1 . . . . -0.23(17) ?
    N3 C5 C6 N1 . . . . -177.60(11) ?
loop_
    _geom_hbond_atom_site_label_D
    _geom_hbond_atom_site_label_H
    _geom_hbond_atom_site_label_A
    _geom_hbond_site_symmetry_A
    _geom_hbond_distance_DH
    _geom_hbond_distance_HA
    _geom_hbond_distance_DA
    _geom_hbond_angle_DHA
    _geom_hbond_publ_flag
    N2 H2A N1 5_666 0.874(17) 2.183(17) 3.0541(15) 175.1(10) yes
    N2 H2B N3 2_565 0.879(17) 2.309(17) 3.1457(16) 159.3(10) yes
    N3 H3A N2 7_575 0.894(16) 2.397(17) 3.2150(16) 152.2(10) yes
    N3 H3B N2 3_645 0.898(17) 2.593(17) 3.4803(16) 170.0(10) yes
_iucr_refine_instructions_details
;
TITL I in Pbca
CELL 0.71073  11.4447  7.1447  12.8031  90.000  90.000  90.000
ZERR    8.00   0.0011  0.0007   0.0012   0.000   0.000   0.000
LATT 1
SYMM 0.5-X,-Y,0.5+Z
SYMM -X,0.5+Y,0.5-Z
SYMM 0.5+X,0.5-Y,-Z
SFAC C H N
UNIT 40 56 24
TEMP 23.0
SIZE 0.20 0.25 0.30
L.S. 12
BOND $H
ACTA
CONF
HTAB
WGHT    0.047500    0.630000
FVAR       0.22574
N1    3    0.460504    0.506123    0.358446    11.00000    0.01388    0.01587 =
         0.01538    0.00019   -0.00061   -0.00013
N2    3    0.362362    0.665383    0.490982    11.00000    0.01621    0.01894 =
         0.01502   -0.00079   -0.00091    0.00218
H2A   2    0.411079    0.609648    0.533321    11.00000   -1.20000
H2B   2    0.292495    0.674457    0.518969    11.00000   -1.20000
N3    3    0.388983    0.415707    0.079536    11.00000    0.01631    0.01905 =
         0.01370    0.00031    0.00053    0.00270
H3A   2    0.384068    0.509826    0.033738    11.00000   -1.20000
H3B   2    0.455886    0.352251    0.070111    11.00000   -1.20000
C2    1    0.364024    0.597026    0.389188    11.00000    0.01481    0.01204 =
         0.01478    0.00062    0.00067   -0.00183
C3    1    0.271022    0.632984    0.320184    11.00000    0.01303    0.01382 =
         0.01763    0.00115    0.00028    0.00102
AFIX  43
H3    2    0.204467    0.695175    0.343260    11.00000   -1.20000
AFIX   0
C4    1    0.280012    0.574634    0.217803    11.00000    0.01343    0.01377 =
         0.01768    0.00177   -0.00242    0.00013
AFIX  43
H4    2    0.219249    0.597121    0.171234    11.00000   -1.20000
AFIX   0
C5    1    0.380915    0.481402    0.184141    11.00000    0.01481    0.01242 =
         0.01433    0.00080    0.00076   -0.00130
C6    1    0.467687    0.451010    0.257714    11.00000    0.01218    0.01537 =
         0.01688    0.00034    0.00092    0.00065
AFIX  43
H6    2    0.534999    0.388854    0.236434    11.00000   -1.20000
HKLF 4
REM I in Pbca
REM R1 =  0.0415 for   1240 Fo > 4sig(Fo)  and  0.0582 for all   1595 data
REM     85 parameters refined using      0 restraints
END
WGHT      0.0474      0.5928
REM Highest difference peak  0.361,  deepest hole -0.237,  1-sigma level  0.052
Q1    1   0.4252  0.4689  0.2194  11.00000  0.05    0.36
Q2    1   0.3167  0.6064  0.3510  11.00000  0.05    0.36
Q3    1   0.2839  0.6086  0.2692  11.00000  0.05    0.34
Q4    1   0.3252  0.5082  0.2148  11.00000  0.05    0.33
Q5    1   0.3574  0.6334  0.4365  11.00000  0.05    0.31
Q6    1   0.4554  0.4822  0.3111  11.00000  0.05    0.30
Q7    1   0.3829  0.4488  0.1391  11.00000  0.05    0.28
Q8    1   0.5151  0.5204  0.3866  11.00000  0.05    0.26
Q9    1   0.4145  0.5596  0.3710  11.00000  0.05    0.25
Q10   1   0.4805  0.4675  0.4240  11.00000  0.05    0.20
Q11   1   0.3815  0.7688  0.4678  11.00000  0.05    0.18
Q12   1   0.3390  0.3398  0.0562  11.00000  0.05    0.17
Q13   1   0.3387  0.4490  0.0415  11.00000  0.05    0.16
Q14   1   0.3161  0.5580  0.5174  11.00000  0.05    0.14
Q15   1   0.3669  0.8155  0.5217  11.00000  0.05    0.14
Q16   1   0.1861  0.7473  0.3689  11.00000  0.05    0.14
Q17   1   0.5346  0.3333  0.2612  11.00000  0.05    0.13
Q18   1   0.5653  0.4499  0.2341  11.00000  0.05    0.12
Q19   1   0.2602  0.5877  0.2012  11.00000  0.05    0.12
Q20   1   0.1458  0.5746  0.0876  11.00000  0.05    0.12
;
