# Supplementary material for: Pyridine-2,5-diamine
Source: Acta Crystallogr Sect E Struct Rep Online. 2012 Nov 17;68(Pt 12):o3353. doi: 10.1107/S1600536812046260 (PMC3588953; doi:10.1107/S1600536812046260)
Supplement: Supplementary file 2 [file e-68-o3353-Isup2.hkl]

# 
# h,k,l, Fc-squared, Fo-squared, sigma(Fo-squared) and status flag 
# 
data_I
_shelx_title 'I in Pbca' 
_shelx_refln_list_code          4 
_shelx_F_calc_maximum      135.83 
_exptl_crystal_F_000       464.00 
_reflns_d_resolution_high  0.7006 
 
loop_ 
 _symmetry_equiv_pos_as_xyz 
 'x, y, z' 
 '-x+1/2, -y, z+1/2' 
 '-x, y+1/2, -z+1/2' 
 'x+1/2, -y+1/2, -z' 
 '-x, -y, -z' 
 'x-1/2, y, -z-1/2' 
 'x, -y-1/2, z-1/2' 
 '-x-1/2, y-1/2, z' 

_cell_length_a    11.4447(11) 
_cell_length_b     7.1447(7)  
_cell_length_c    12.8030(12)  
_cell_angle_alpha  90.000 
_cell_angle_beta   90.000 
_cell_angle_gamma  90.000 
 
_shelx_F_squared_multiplier     1.000 
 
loop_ 
 _refln_index_h 
 _refln_index_k 
 _refln_index_l 
 _refln_F_squared_calc 
 _refln_F_squared_meas 
 _refln_F_squared_sigma 
 _refln_observed_status 
   2   0   0        0.45        0.16      1.45 o 
   4   0   0     1264.34     1301.29     16.89 o 
   6   0   0      245.94      218.58      8.26 o 
   8   0   0     2984.99     2716.01     51.12 o 
  10   0   0      276.98      270.46     11.86 o 
  12   0   0     2864.70     2799.80     49.72 o 
  14   0   0       23.88       29.53      7.84 o 
  16   0   0      131.57      126.62     13.25 o 
   2   1   0     2100.37     2094.67     16.55 o 
   4   1   0     1787.13     1708.84     13.65 o 
   6   1   0       25.90       23.77      2.11 o 
   8   1   0        0.05       -0.64      1.50 o 
  10   1   0      318.12      304.88      9.10 o 
  12   1   0      808.80      816.19     16.33 o 
  14   1   0       13.40       18.13      5.24 o 
  16   1   0       62.08       53.02      6.94 o 
   0   2   0    18450.93    19344.54    198.81 o 
   2   2   0     3186.03     3379.20     24.98 o 
   4   2   0        6.84       19.52      1.74 o 
   6   2   0      107.84      113.27      3.17 o 
   8   2   0      127.62      101.86      3.86 o 
  10   2   0        3.05        0.69      3.02 o 
  12   2   0      846.97      827.51     16.52 o 
  14   2   0      388.88      391.91     12.38 o 
  16   2   0       70.23       66.32      7.55 o 
   2   3   0       18.21       18.46      2.37 o 
   4   3   0     1632.08     1782.84     15.49 o 
   6   3   0      342.75      379.11      6.93 o 
   8   3   0       88.74       95.27      4.00 o 
  10   3   0       35.82       31.03      4.31 o 
  12   3   0     1048.83     1042.12     18.84 o 
  14   3   0       44.86       54.10      6.35 o 
   0   4   0      577.00      538.61     19.43 o 
   2   4   0     2496.34     2707.46     22.39 o 
   4   4   0      124.76      133.30      3.87 o 
   6   4   0       61.63       52.90      3.33 o 
   8   4   0      333.33      343.77      6.77 o 
  10   4   0        0.04       -3.04      3.04 o 
  12   4   0       46.32       42.28      5.48 o 
  14   4   0      440.73      473.54     16.31 o 
   2   5   0     1140.03     1157.42     12.55 o 
   4   5   0       38.85       45.90      3.24 o 
   6   5   0      161.42      157.25      5.29 o 
   8   5   0       54.15       56.67      3.89 o 
  10   5   0      405.47      438.44     11.58 o 
  12   5   0        6.44       -0.75      4.72 o 
  14   5   0        0.47       -3.95      3.95 o 
   0   6   0        7.23       -3.34      4.71 o 
   2   6   0      187.15      214.33      5.94 o 
   4   6   0        0.14       -1.70      2.27 o 
   6   6   0       62.68       64.32      4.65 o 
   8   6   0        8.51       17.85      3.40 o 
  10   6   0      189.75      190.57     11.22 o 
  12   6   0       10.22        6.82      5.19 o 
   2   7   0       40.69       46.09      4.94 o 
   4   7   0        1.29        4.07      3.22 o 
   6   7   0       28.72       32.96      6.43 o 
   8   7   0        3.17        2.81      3.51 o 
  10   7   0      120.58      131.55     12.95 o 
   0   8   0        8.03        3.05      5.28 o 
   2   8   0        1.58       -0.07      5.07 o 
   4   8   0        4.49       -0.23      3.40 o 
   6   8   0       10.23       11.13      4.17 o 
   8   8   0        1.29        0.23      3.88 o 
  10   8   0       48.82       47.10      8.94 o 
   2   9   0       29.22       28.13      5.12 o 
   4   9   0       10.03       11.98      4.39 o 
   6   9   0       21.18       16.82      5.04 o 
   0  10   0       45.61       28.87      7.89 o 
   2  10   0        8.65       17.71      4.92 o 
   1   1   1      451.00      487.58      3.33 o 
   2   1   1    14499.57    14338.65     69.99 o 
   3   1   1       45.55       56.79      1.35 o 
   4   1   1      562.67      549.77      5.51 o 
   5   1   1      726.22      768.09      6.27 o 
   6   1   1      441.00      501.45      5.46 o 
   7   1   1       77.71       84.82      2.03 o 
   8   1   1        9.02        7.34      1.41 o 
   9   1   1      376.45      351.43      6.73 o 
  10   1   1     2594.75     2458.33     21.21 o 
  11   1   1      427.77      400.39      7.61 o 
  12   1   1        1.75       -2.29      2.29 o 
  13   1   1       53.85       45.42      4.00 o 
  14   1   1        2.14       -1.61      2.56 o 
  15   1   1       14.22       16.68      3.60 o 
  16   1   1      143.68      150.22      7.10 o 
   0   2   1     1355.36     1474.64     13.12 o 
   1   2   1     7177.75     7170.30     35.97 o 
   2   2   1     6850.59     7043.55     33.95 o 
   3   2   1     2523.80     2450.80     13.28 o 
   4   2   1      686.99      717.76      5.58 o 
   5   2   1     1172.19     1279.15      8.37 o 
   6   2   1      123.00       95.97      2.22 o 
   7   2   1      623.33      612.87      6.53 o 
   8   2   1       46.85       49.28      1.96 o 
   9   2   1      540.38      526.79      7.08 o 
  10   2   1       35.95       42.07      3.21 o 
  11   2   1       56.09       53.91      3.72 o 
  12   2   1        1.86       -1.73      2.26 o 
  13   2   1      123.52      121.24      5.71 o 
  14   2   1      407.88      402.56      8.82 o 
  15   2   1        2.66       -2.80      2.80 o 
   1   3   1      173.45      152.05      2.37 o 
   2   3   1      990.19     1031.30      6.87 o 
   3   3   1     2950.58     2900.91     15.89 o 
   4   3   1     1042.71     1179.03      8.07 o 
   5   3   1      309.78      310.36      3.79 o 
   6   3   1      105.26      123.82      2.74 o 
   7   3   1      344.23      340.41      4.30 o 
   8   3   1      359.76      362.34      4.57 o 
   9   3   1      261.97      256.00      4.43 o 
  10   3   1      162.35      160.69      5.59 o 
  11   3   1      101.35       99.75      4.80 o 
  12   3   1      238.16      242.08      6.73 o 
  13   3   1       74.47       72.25      4.67 o 
  14   3   1       98.42       99.96      5.61 o 
  15   3   1       93.63       91.11      5.71 o 
   0   4   1      150.29      145.75      3.08 o 
   1   4   1       14.92        8.58      1.21 o 
   2   4   1      870.50      920.02      6.73 o 
   3   4   1      370.83      369.84      4.08 o 
   4   4   1       65.34       78.97      2.45 o 
   5   4   1        1.17        1.50      1.35 o 
   6   4   1        3.55        2.45      1.44 o 
   7   4   1      115.81      125.56      3.34 o 
   8   4   1       21.63       23.15      1.96 o 
   9   4   1       11.64       11.85      1.91 o 
  10   4   1        1.34        1.81      2.36 o 
  11   4   1       58.83       66.72      4.25 o 
  12   4   1        7.75       13.46      3.01 o 
  13   4   1       37.09       31.18      3.84 o 
  14   4   1      307.12      307.74      8.64 o 
   1   5   1      187.46      171.62      3.06 o 
   2   5   1        7.28        6.90      1.49 o 
   3   5   1       69.37       90.80      2.98 o 
   4   5   1      519.08      552.94      5.99 o 
   5   5   1        1.85        1.58      1.55 o 
   6   5   1        8.19       10.57      1.82 o 
   7   5   1       11.04       12.18      2.35 o 
   8   5   1      302.69      300.10      4.87 o 
   9   5   1        0.84        4.14      1.89 o 
  10   5   1       23.54       25.54      3.30 o 
  11   5   1        0.00       -0.37      2.64 o 
  12   5   1      149.85      155.91      6.57 o 
  13   5   1       78.58       80.55      5.45 o 
  14   5   1       60.02       53.35      5.68 o 
   0   6   1      644.75      694.19     10.41 o 
   1   6   1       57.15       63.96      2.73 o 
   2   6   1        0.78        3.72      1.94 o 
   3   6   1       15.85       17.43      2.37 o 
   4   6   1        2.87        2.54      1.90 o 
   5   6   1        0.34       -0.16      1.85 o 
   6   6   1        3.80        3.81      1.85 o 
   7   6   1        6.48        5.36      2.00 o 
   8   6   1      138.80      147.35      4.77 o 
   9   6   1       17.18       22.78      3.37 o 
  10   6   1       21.51       19.57      3.28 o 
  11   6   1        7.52        4.58      3.35 o 
  12   6   1       48.73       70.47      5.77 o 
  13   6   1        8.66        9.32      4.27 o 
   1   7   1      151.45      163.90      7.07 o 
   2   7   1        0.30        1.93      2.30 o 
   3   7   1        4.95        9.77      2.56 o 
   4   7   1       23.80       24.30      2.99 o 
   5   7   1        1.80       -0.28      2.23 o 
   6   7   1        0.00        1.48      2.16 o 
   7   7   1       16.39       26.01      3.60 o 
   8   7   1       11.42       15.35      2.61 o 
   9   7   1       17.71       23.06      3.18 o 
  10   7   1        0.11        3.90      3.10 o 
  11   7   1       47.24       69.18      6.41 o 
   0   8   1      196.53      198.07     15.52 o 
   1   8   1        1.75       -0.06      2.58 o 
   2   8   1        0.00        0.13      2.44 o 
   3   8   1       22.65       13.84      2.91 o 
   4   8   1       20.02       19.57      3.09 o 
   5   8   1       10.58        3.62      2.53 o 
   6   8   1       12.18       15.51      2.97 o 
   7   8   1       20.81       20.39      3.71 o 
   8   8   1       41.08       40.70      3.90 o 
   9   8   1        5.67        8.97      3.50 o 
  10   8   1        1.49        6.68      4.20 o 
   1   9   1        2.00        5.36      2.90 o 
   2   9   1       37.73       37.19      3.90 o 
   3   9   1       38.82       43.83      5.58 o 
   4   9   1        0.13        0.21      2.66 o 
   5   9   1       20.74       20.54      3.41 o 
   6   9   1       73.86       61.26      5.54 o 
   7   9   1       31.81       26.81      3.71 o 
   0  10   1       20.66       13.70      5.18 o 
   1  10   1        1.95        1.67      3.00 o 
   2  10   1        5.21        5.40      3.33 o 
   3  10   1       50.72       41.38      6.68 o 
   0   0   2     2707.44     2595.04     33.95 o 
   1   0   2      102.57      109.45      2.00 o 
   2   0   2       60.26       63.50      1.78 o 
   3   0   2      305.44      297.70      3.71 o 
   4   0   2    10949.65    10774.78     89.59 o 
   5   0   2      926.30      942.25     10.52 o 
   6   0   2      225.62      270.46      5.21 o 
   7   0   2     1663.50     1684.58     18.89 o 
   8   0   2      141.09      172.96      4.70 o 
   9   0   2      776.24      757.30     10.65 o 
  10   0   2        0.56       -2.74      2.74 o 
  11   0   2      198.22      179.39      8.69 o 
  12   0   2      130.57      118.68      7.57 o 
  13   0   2       76.22       82.23      6.92 o 
  14   0   2       76.04       90.38      7.65 o 
  15   0   2       60.06       64.14      7.11 o 
  16   0   2      256.70      259.96     12.71 o 
   1   1   2     1515.85     1472.00      8.78 o 
   2   1   2      935.84      860.42      5.57 o 
   3   1   2      685.61      760.95      5.09 o 
   4   1   2        0.13        1.40      0.78 o 
   5   1   2      251.45      247.14      2.75 o 
   6   1   2      581.55      647.26      6.10 o 
   7   1   2       83.09       84.75      2.05 o 
   8   1   2      596.02      582.13      6.36 o 
   9   1   2      150.66      147.28      3.57 o 
  10   1   2        0.10        1.84      2.00 o 
  11   1   2      141.78      132.16      5.33 o 
  12   1   2        0.08       -2.18      2.18 o 
  13   1   2        0.15       -1.07      2.55 o 
  14   1   2       60.92       58.34      5.07 o 
  15   1   2        0.54       -2.62      2.78 o 
  16   1   2      109.77      100.44      6.04 o 
   0   2   2     5877.16     6178.57     65.41 o 
   1   2   2      607.55      621.62      4.67 o 
   2   2   2      130.91      130.05      1.95 o 
   3   2   2       87.22       78.89      1.79 o 
   4   2   2       87.00       69.85      1.91 o 
   5   2   2      828.65      858.59      6.40 o 
   6   2   2       60.21       46.87      1.78 o 
   7   2   2     1459.67     1410.40      9.93 o 
   8   2   2       65.20       55.63      2.29 o 
   9   2   2      165.42      159.81      3.89 o 
  10   2   2       71.13       79.80      4.11 o 
  11   2   2       54.71       62.31      3.99 o 
  12   2   2      322.08      315.09      9.12 o 
  13   2   2        0.17       -1.41      2.41 o 
  14   2   2        3.23        0.41      2.89 o 
  15   2   2        2.17        5.96      3.26 o 
   1   3   2     1764.28     1801.08     11.60 o 
   2   3   2       51.99       60.38      1.81 o 
   3   3   2      975.82     1048.67      7.24 o 
   4   3   2      415.55      443.76      4.40 o 
   5   3   2      619.65      596.12      5.45 o 
   6   3   2       25.27       38.77      1.92 o 
   7   3   2      219.57      204.45      3.43 o 
   8   3   2      830.23      813.35      7.21 o 
   9   3   2      242.56      254.18      5.23 o 
  10   3   2       42.22       40.67      3.38 o 
  11   3   2      116.23      108.11      6.56 o 
  12   3   2       87.76       93.05      4.97 o 
  13   3   2       40.32       45.54      4.55 o 
  14   3   2       21.49       29.47      3.88 o 
  15   3   2        1.28        1.50      3.12 o 
   0   4   2      674.37      707.17      9.43 o 
   1   4   2      296.39      321.40      3.77 o 
   2   4   2      583.28      596.56      5.60 o 
   3   4   2      242.51      225.87      3.19 o 
   4   4   2     1051.97     1068.54      8.03 o 
   5   4   2      603.21      635.70      6.19 o 
   6   4   2       94.77      109.83      3.06 o 
   7   4   2      577.21      556.37      6.02 o 
   8   4   2      101.68      104.98      3.21 o 
   9   4   2       27.44       28.18      2.32 o 
  10   4   2        9.05       13.09      2.73 o 
  11   4   2       18.37       17.35      3.08 o 
  12   4   2      117.48      116.38      5.57 o 
  13   4   2       62.44       71.35      4.96 o 
  14   4   2       37.22       34.47      4.21 o 
   1   5   2       72.43       82.04      2.94 o 
   2   5   2       90.20       78.93      2.63 o 
   3   5   2        0.05        0.65      1.47 o 
   4   5   2      265.22      261.98      4.29 o 
   5   5   2      309.20      328.72      4.58 o 
   6   5   2      274.48      295.63      4.71 o 
   7   5   2      109.70      106.10      3.41 o 
   8   5   2       53.26       49.59      2.71 o 
   9   5   2        1.95       -1.77      1.77 o 
  10   5   2       12.97        9.34      2.58 o 
  11   5   2       46.49       48.39      4.14 o 
  12   5   2       97.15       95.80      5.83 o 
  13   5   2      154.64      164.42      8.12 o 
  14   5   2       14.79        6.13      3.76 o 
   0   6   2       81.23       75.20      5.47 o 
   1   6   2       46.56       49.65      2.63 o 
   2   6   2      120.47      124.38      5.42 o 
   3   6   2        0.52       -0.61      1.59 o 
   4   6   2       75.98       74.30      3.56 o 
   5   6   2      506.31      498.80      6.38 o 
   6   6   2       42.12       44.65      2.72 o 
   7   6   2       39.67       43.58      2.83 o 
   8   6   2        3.48        2.57      1.94 o 
   9   6   2        4.82        0.78      2.92 o 
  10   6   2       49.17       50.22      4.06 o 
  11   6   2       38.10       45.35      4.85 o 
  12   6   2        5.46       10.35      3.71 o 
  13   6   2       24.70       25.64      4.61 o 
   1   7   2       11.16        8.44      2.51 o 
   2   7   2      382.64      356.82      7.22 o 
   3   7   2       79.32       77.39      4.21 o 
   4   7   2        5.60       10.48      2.37 o 
   5   7   2        1.00        1.22      2.08 o 
   6   7   2        6.46        3.68      2.31 o 
   7   7   2       15.62       14.12      2.76 o 
   8   7   2       15.66       11.46      2.64 o 
   9   7   2       14.31       10.56      2.84 o 
  10   7   2      272.79      268.43     10.27 o 
  11   7   2       24.18       31.42      6.54 o 
   0   8   2        9.31       12.24      4.15 o 
   1   8   2      118.95      117.76      5.43 o 
   2   8   2        9.50        9.78      2.84 o 
   3   8   2        5.74        7.72      2.72 o 
   4   8   2      137.61      135.13      7.05 o 
   5   8   2      186.78      166.04      7.20 o 
   6   8   2        9.10        6.40      2.66 o 
   7   8   2        9.15        7.32      2.94 o 
   8   8   2       63.56       67.09      4.62 o 
   9   8   2       27.94       28.15      3.91 o 
   1   9   2        0.88        0.32      2.74 o 
   2   9   2       92.89      100.43      5.44 o 
   3   9   2        6.27        5.31      2.87 o 
   4   9   2        2.03        2.45      2.80 o 
   5   9   2       93.74      102.67      7.61 o 
   6   9   2        8.48       16.63      4.51 o 
   7   9   2       98.92       98.70      5.59 o 
   0  10   2       21.58       11.62      4.88 o 
   1  10   2        0.61        4.65      3.11 o 
   2  10   2        9.91       14.06      3.35 o 
   1   1   3      216.23      224.06      2.47 o 
   2   1   3     1636.25     1587.75      8.92 o 
   3   1   3     2275.87     2331.50     13.12 o 
   4   1   3      261.82      261.19      3.09 o 
   5   1   3      615.25      688.37      5.32 o 
   6   1   3     1907.11     2026.66     12.06 o 
   7   1   3      161.21      193.62      3.03 o 
   8   1   3       35.60       44.87      2.36 o 
   9   1   3      244.75      239.49      4.81 o 
  10   1   3       15.77       17.99      2.58 o 
  11   1   3       68.49       68.75      4.10 o 
  12   1   3        7.20        8.18      2.59 o 
  13   1   3        0.17        0.01      2.47 o 
  14   1   3      135.02      142.96      6.38 o 
  15   1   3      157.17      154.09      8.04 o 
  16   1   3        0.01       -0.42      3.16 o 
   0   2   3      158.92      154.16      3.99 o 
   1   2   3       10.56        9.33      0.94 o 
   2   2   3      876.17      904.91      6.02 o 
   3   2   3      313.28      311.97      3.35 o 
   4   2   3       23.31       38.45      1.58 o 
   5   2   3      255.10      253.31      3.24 o 
   6   2   3      820.95      806.48      6.48 o 
   7   2   3       48.99       52.64      1.97 o 
   8   2   3        0.81        0.52      1.58 o 
   9   2   3        0.00        0.32      1.50 o 
  10   2   3      380.44      372.10      7.06 o 
  11   2   3        3.28        2.04      2.22 o 
  12   2   3        8.35        9.89      2.75 o 
  13   2   3       19.08       17.04      3.37 o 
  14   2   3        5.10        2.49      3.10 o 
  15   2   3       13.90        9.91      4.62 o 
   1   3   3      892.37      830.71      6.65 o 
   2   3   3      200.38      229.73      2.79 o 
   3   3   3      159.85      211.18      2.91 o 
   4   3   3        0.13        0.33      1.09 o 
   5   3   3       14.01       14.12      1.40 o 
   6   3   3       76.72       78.44      2.51 o 
   7   3   3      189.55      192.16      3.42 o 
   8   3   3       34.52       53.18      2.33 o 
   9   3   3      548.25      535.10      6.94 o 
  10   3   3       67.79       64.98      3.78 o 
  11   3   3       38.06       46.42      3.71 o 
  12   3   3        3.47        1.56      2.62 o 
  13   3   3       49.79       48.49      4.17 o 
  14   3   3        3.81        1.48      2.93 o 
  15   3   3        9.78        2.26      3.14 o 
   0   4   3        7.29        6.85      2.08 o 
   1   4   3       71.48       63.41      2.51 o 
   2   4   3      618.98      637.00      5.94 o 
   3   4   3      788.87      797.09      6.35 o 
   4   4   3       99.00       82.68      2.51 o 
   5   4   3      709.15      665.26      7.58 o 
   6   4   3      277.85      255.76      4.00 o 
   7   4   3       21.77       36.02      2.19 o 
   8   4   3       17.00       25.24      2.02 o 
   9   4   3      221.43      200.78      4.69 o 
  10   4   3      248.50      230.83      5.57 o 
  11   4   3        0.11       -1.40      2.46 o 
  12   4   3       10.17        5.72      2.83 o 
  13   4   3       41.14       34.52      4.09 o 
  14   4   3       20.31        8.47      3.50 o 
   1   5   3        7.36       11.26      1.83 o 
   2   5   3      460.03      469.49      5.34 o 
   3   5   3      950.96      934.25      8.21 o 
   4   5   3        4.69        3.47      1.63 o 
   5   5   3      222.81      215.68      4.13 o 
   6   5   3     1028.41     1000.64      9.29 o 
   7   5   3      226.67      216.47      4.36 o 
   8   5   3        0.67        3.10      1.78 o 
   9   5   3      236.22      233.06      5.20 o 
  10   5   3       23.25       22.86      3.18 o 
  11   5   3       23.81       22.05      3.73 o 
  12   5   3       39.19       47.57      5.27 o 
  13   5   3       13.47       11.24      4.05 o 
   0   6   3      110.17      100.19      4.77 o 
   1   6   3       61.29       67.24      3.53 o 
   2   6   3      148.86      152.54      4.76 o 
   3   6   3      291.27      283.20      6.30 o 
   4   6   3       86.56       92.71      3.60 o 
   5   6   3       85.47       95.14      3.74 o 
   6   6   3        0.00       -0.64      1.81 o 
   7   6   3        4.58        0.47      1.84 o 
   8   6   3        0.75        0.74      1.95 o 
   9   6   3        5.07        3.32      2.21 o 
  10   6   3        3.99       -2.95      2.95 o 
  11   6   3       17.56       14.68      3.82 o 
  12   6   3       23.43       23.90      6.20 o 
   1   7   3        0.46       -0.66      2.24 o 
   2   7   3       41.80       45.54      3.20 o 
   3   7   3      112.41      116.33      4.57 o 
   4   7   3        1.00        1.91      2.11 o 
   5   7   3      389.07      397.89      7.13 o 
   6   7   3      619.82      587.94      8.84 o 
   7   7   3      457.01      452.92      7.94 o 
   8   7   3       50.10       50.34      5.42 o 
   9   7   3        2.03        5.65      2.69 o 
  10   7   3        7.45        8.50      5.30 o 
  11   7   3       61.50       79.54      6.67 o 
   0   8   3      170.41      166.39     10.14 o 
   1   8   3        6.51        6.20      2.76 o 
   2   8   3       22.25       22.35      3.31 o 
   3   8   3       17.44       17.87      3.94 o 
   4   8   3       10.15        7.43      2.71 o 
   5   8   3      141.47      143.89      7.95 o 
   6   8   3       29.38       27.37      3.42 o 
   7   8   3       17.60       16.14      3.07 o 
   8   8   3        1.97        7.32      2.71 o 
   9   8   3       30.02       26.20      3.91 o 
   1   9   3       93.64       88.56      5.14 o 
   2   9   3       61.42       63.86      4.62 o 
   3   9   3       16.73       20.11      3.42 o 
   4   9   3       18.75       19.86      4.21 o 
   5   9   3       14.89       15.23      3.20 o 
   6   9   3       68.86       63.78      5.23 o 
   7   9   3        3.16        5.99      3.33 o 
   0  10   3      109.92      105.14      8.46 o 
   1  10   3      292.41      282.62      9.89 o 
   0   0   4      103.80       89.85      3.14 o 
   1   0   4       60.19       62.01      2.08 o 
   2   0   4      258.66      289.68      4.01 o 
   3   0   4      115.29       88.12      2.78 o 
   4   0   4      175.80      175.38      3.75 o 
   5   0   4     1455.69     1589.75     13.99 o 
   6   0   4       74.37       60.42      2.45 o 
   7   0   4       16.84       23.13      2.64 o 
   8   0   4        2.03        3.28      2.04 o 
   9   0   4        0.01        1.27      2.12 o 
  10   0   4        0.83       -2.14      2.14 o 
  11   0   4        0.07        4.57      3.36 o 
  12   0   4        1.07       -0.39      3.30 o 
  13   0   4      207.28      228.01     10.13 o 
  14   0   4       64.76       73.88      7.18 o 
  15   0   4       14.20       14.34      5.11 o 
   1   1   4      408.18      419.09      3.81 o 
   2   1   4      776.75      824.14      5.57 o 
   3   1   4       98.70      120.39      2.02 o 
   4   1   4      159.19      170.72      2.93 o 
   5   1   4      216.87      236.73      3.18 o 
   6   1   4       96.73       85.11      2.14 o 
   7   1   4      143.72      168.95      2.67 o 
   8   1   4       41.35       49.04      2.53 o 
   9   1   4        0.29        0.38      1.54 o 
  10   1   4       15.99       23.01      2.36 o 
  11   1   4        1.13        1.18      2.16 o 
  12   1   4       14.67       12.43      3.26 o 
  13   1   4       56.64       57.33      4.32 o 
  14   1   4        3.57       10.68      3.15 o 
  15   1   4       23.85       21.92      3.79 o 
   0   2   4      792.89      853.07      8.20 o 
   1   2   4      350.81      370.49      3.36 o 
   2   2   4      177.62      216.58      2.65 o 
   3   2   4      351.00      332.68      3.48 o 
   4   2   4      723.93      747.43      6.13 o 
   5   2   4       91.31      117.72      2.36 o 
   6   2   4       17.30       19.79      1.51 o 
   7   2   4      194.94      192.93      3.17 o 
   8   2   4       42.90       61.14      2.54 o 
   9   2   4        4.94        7.12      1.82 o 
  10   2   4      102.88       90.87      3.61 o 
  11   2   4       10.88        8.78      2.64 o 
  12   2   4       51.54       57.01      4.07 o 
  13   2   4       59.62       57.78      5.35 o 
  14   2   4        0.08        3.02      2.75 o 
  15   2   4        0.86        1.60      3.07 o 
   1   3   4      338.03      320.96      3.40 o 
   2   3   4       48.22       55.64      1.73 o 
   3   3   4      132.11      137.26      2.74 o 
   4   3   4       76.69       82.01      2.35 o 
   5   3   4      109.66      110.14      2.67 o 
   6   3   4        0.84        2.22      1.32 o 
   7   3   4       13.01       26.51      1.88 o 
   8   3   4      696.92      673.82      6.65 o 
   9   3   4       82.24       71.25      3.28 o 
  10   3   4       34.77       25.27      2.47 o 
  11   3   4        1.50        0.82      2.39 o 
  12   3   4        0.19       -1.89      2.38 o 
  13   3   4       35.33       24.96      3.31 o 
  14   3   4       10.86        8.70      3.28 o 
  15   3   4        0.18        1.51      3.18 o 
   0   4   4      128.30      126.64      4.55 o 
   1   4   4      416.28      440.40      4.72 o 
   2   4   4      138.91      142.59      3.00 o 
   3   4   4        0.73       -1.15      1.15 o 
   4   4   4      113.06      117.06      3.13 o 
   5   4   4        2.20        3.47      1.41 o 
   6   4   4        1.84        1.04      1.41 o 
   7   4   4      634.35      620.09      6.54 o 
   8   4   4       81.55       70.83      2.85 o 
   9   4   4        0.04        0.64      1.89 o 
  10   4   4       35.82       32.25      2.81 o 
  11   4   4       50.57       45.36      3.93 o 
  12   4   4       23.16       23.41      3.54 o 
  13   4   4        3.66       -0.83      4.01 o 
  14   4   4        8.32       10.75      3.37 o 
   1   5   4        1.41        1.53      1.81 o 
   2   5   4      225.68      219.04      4.25 o 
   3   5   4       13.91       15.36      1.89 o 
   4   5   4      112.40      116.14      3.51 o 
   5   5   4      163.72      177.22      3.93 o 
   6   5   4        0.39       -1.60      1.60 o 
   7   5   4      262.14      269.81      4.90 o 
   8   5   4      620.04      606.98      7.44 o 
   9   5   4      142.45      139.66      5.20 o 
  10   5   4       61.83       57.61      4.58 o 
  11   5   4       44.36       46.36      4.40 o 
  12   5   4        4.45        2.99      3.25 o 
  13   5   4       68.97       78.85      5.80 o 
   0   6   4       15.22       16.72      2.98 o 
   1   6   4        0.38        0.62      1.91 o 
   2   6   4       74.50       71.50      3.28 o 
   3   6   4      498.08      471.68      6.55 o 
   4   6   4     1359.97     1312.13     11.97 o 
   5   6   4      323.45      313.08      5.62 o 
   6   6   4       53.46       60.01      3.26 o 
   7   6   4      229.16      215.12      5.05 o 
   8   6   4      356.97      351.56      6.01 o 
   9   6   4        0.00        0.17      2.20 o 
  10   6   4        1.38        1.42      2.61 o 
  11   6   4       55.60       63.79      5.15 o 
  12   6   4        3.88       -0.18      3.84 o 
   1   7   4       76.88       87.46      3.67 o 
   2   7   4      110.04      115.05      4.41 o 
   3   7   4       55.86       54.83      3.44 o 
   4   7   4      170.63      160.60      5.15 o 
   5   7   4      155.76      149.78      5.17 o 
   6   7   4      456.36      468.93      7.95 o 
   7   7   4       50.44       46.03      3.53 o 
   8   7   4        0.00        2.09      2.37 o 
   9   7   4       39.09       52.13      4.11 o 
  10   7   4        2.08        1.71      3.99 o 
  11   7   4        0.05       -5.69      6.77 o 
   0   8   4      562.08      570.60     13.87 o 
   1   8   4       59.38       58.84      5.21 o 
   2   8   4       29.43       28.93      3.47 o 
   3   8   4      245.20      246.25      7.00 o 
   4   8   4       88.78       84.41      4.81 o 
   5   8   4      196.91      193.81      6.79 o 
   6   8   4        6.15        4.53      2.63 o 
   7   8   4        9.53       10.95      3.13 o 
   8   8   4        0.46        3.55      2.94 o 
   9   8   4        3.17        5.72      3.39 o 
   1   9   4      174.91      176.86      7.29 o 
   2   9   4        0.43        0.43      2.86 o 
   3   9   4      182.70      172.96      7.53 o 
   4   9   4        4.93        0.12      3.13 o 
   5   9   4       16.57       16.29      3.75 o 
   6   9   4      145.36      134.70      7.43 o 
   1   1   5       29.63       51.37      1.66 o 
   2   1   5        0.02       -0.92      0.92 o 
   3   1   5       49.01       55.52      1.69 o 
   4   1   5       78.16       98.95      2.12 o 
   5   1   5       11.01       10.54      1.22 o 
   6   1   5       16.16       11.13      1.31 o 
   7   1   5        6.25        8.07      1.30 o 
   8   1   5       70.53       77.90      3.11 o 
   9   1   5        3.42        5.74      1.74 o 
  10   1   5        2.39        4.49      1.78 o 
  11   1   5       83.76       77.13      4.45 o 
  12   1   5       51.32       47.48      4.87 o 
  13   1   5       10.90        4.82      2.67 o 
  14   1   5       32.89       42.81      4.17 o 
  15   1   5       60.66       77.96      5.50 o 
   0   2   5     2088.83     2204.87     17.56 o 
   1   2   5       15.06       17.13      1.42 o 
   2   2   5      150.44      151.41      2.30 o 
   3   2   5      286.72      300.12      3.98 o 
   4   2   5       28.81       29.06      1.55 o 
   5   2   5        0.01        1.45      1.12 o 
   6   2   5       35.79       31.97      1.82 o 
   7   2   5        3.10        2.17      1.46 o 
   8   2   5       29.51       20.86      2.12 o 
   9   2   5       10.94       10.09      1.94 o 
  10   2   5        3.27        2.42      1.80 o 
  11   2   5      134.74      139.74      5.60 o 
  12   2   5       27.01       20.39      3.12 o 
  13   2   5        0.70       -2.45      2.55 o 
  14   2   5       80.48       92.38      5.47 o 
  15   2   5        2.08       -2.95      3.05 o 
   1   3   5     1000.17     1031.99      7.24 o 
   2   3   5      230.42      255.05      3.18 o 
   3   3   5      786.69      821.42      6.51 o 
   4   3   5      160.32      146.39      2.79 o 
   5   3   5       53.92       50.29      2.14 o 
   6   3   5       18.44       29.42      1.93 o 
   7   3   5       36.03       33.73      2.13 o 
   8   3   5      130.15      130.21      3.67 o 
   9   3   5      230.45      222.48      4.82 o 
  10   3   5        3.02        6.08      2.03 o 
  11   3   5      351.90      314.36      7.19 o 
  12   3   5        6.68        3.24      2.72 o 
  13   3   5        0.16       -2.57      2.57 o 
  14   3   5      123.06      135.34      6.51 o 
   0   4   5      398.65      422.10      7.51 o 
   1   4   5     1660.44     1657.16     11.45 o 
   2   4   5      644.78      640.01      6.22 o 
   3   4   5       50.46       65.05      2.17 o 
   4   4   5       74.13       78.23      3.67 o 
   5   4   5       69.75       76.93      2.73 o 
   6   4   5       43.77       49.97      2.41 o 
   7   4   5       89.40       88.32      3.09 o 
   8   4   5       21.80       18.27      1.96 o 
   9   4   5      198.61      199.01      4.92 o 
  10   4   5       36.70       36.16      3.02 o 
  11   4   5       67.11       53.35      4.44 o 
  12   4   5       46.50       43.22      4.22 o 
  13   4   5      140.01      136.33      6.42 o 
  14   4   5      103.72      108.86      6.63 o 
   1   5   5       38.35       43.39      2.56 o 
   2   5   5      144.69      134.97      3.76 o 
   3   5   5       67.52       69.32      3.37 o 
   4   5   5      164.43      163.51      3.82 o 
   5   5   5      111.63      112.80      3.52 o 
   6   5   5       64.99       65.25      3.01 o 
   7   5   5       48.00       55.66      2.99 o 
   8   5   5        0.83        2.06      1.86 o 
   9   5   5       55.76       56.32      4.18 o 
  10   5   5       78.18       92.84      4.95 o 
  11   5   5       68.50       78.69      5.70 o 
  12   5   5       54.38       64.43      5.88 o 
  13   5   5      130.84      129.66      7.81 o 
   0   6   5        3.56        1.60      2.61 o 
   1   6   5       13.38       16.05      2.18 o 
   2   6   5      309.37      314.55      5.42 o 
   3   6   5      238.51      225.57      4.71 o 
   4   6   5       48.90       50.28      2.90 o 
   5   6   5      293.90      289.88      5.45 o 
   6   6   5       65.09       73.75      3.60 o 
   7   6   5       11.32       12.71      2.33 o 
   8   6   5       65.19       70.18      3.72 o 
   9   6   5        2.25       -2.15      2.77 o 
  10   6   5       13.05        9.80      3.48 o 
  11   6   5        7.23        2.71      3.99 o 
  12   6   5        7.45       11.01      4.35 o 
   1   7   5       22.07       25.11      2.58 o 
   2   7   5      212.04      222.92      5.21 o 
   3   7   5      104.47      114.23      4.22 o 
   4   7   5       58.52       64.05      3.43 o 
   5   7   5      244.55      244.01      5.88 o 
   6   7   5      259.60      250.31      6.63 o 
   7   7   5       52.52       47.86      3.91 o 
   8   7   5        1.92        2.99      2.66 o 
   9   7   5       18.51       14.94      3.84 o 
  10   7   5      292.56      308.37     16.03 o 
  11   7   5      159.23      206.64     21.78 o 
   0   8   5        0.95       -1.65      3.62 o 
   1   8   5      651.24      652.84     10.52 o 
   2   8   5        4.56        7.07      3.05 o 
   3   8   5      106.54      106.27      5.74 o 
   4   8   5      387.15      378.88      8.93 o 
   5   8   5      237.24      221.30      8.03 o 
   6   8   5        0.06       -1.26      2.76 o 
   7   8   5      262.19      256.16      7.64 o 
   8   8   5       76.41       76.87      5.45 o 
   9   8   5      147.37      161.96      9.69 o 
   1   9   5      153.51      150.06      9.61 o 
   2   9   5      132.60      133.34      6.72 o 
   3   9   5       43.72       43.56      4.65 o 
   4   9   5       59.79       63.60      5.18 o 
   5   9   5       70.43       61.71      5.11 o 
   6   9   5       88.58       79.19      6.52 o 
   0   0   6      327.27      333.60      6.60 o 
   1   0   6     1815.05     1914.29     15.76 o 
   2   0   6     1169.70     1231.55     11.43 o 
   3   0   6      614.87      649.73      7.58 o 
   4   0   6        0.06       -0.80      1.40 o 
   5   0   6        5.38        0.95      1.47 o 
   6   0   6        0.02        0.43      1.61 o 
   7   0   6        7.05        1.97      1.68 o 
   8   0   6       32.61       26.26      3.11 o 
   9   0   6       75.31       46.56      3.94 o 
  10   0   6      150.91      158.53      6.11 o 
  11   0   6      194.60      161.55      8.00 o 
  12   0   6        1.68       -3.14      3.14 o 
  13   0   6      155.58      151.30      9.04 o 
  14   0   6      113.41       86.63      7.65 o 
  15   0   6        8.56        9.94      6.68 o 
   1   1   6        4.88        1.63      1.01 o 
   2   1   6     1041.64     1079.41      8.26 o 
   3   1   6        3.48        2.02      0.96 o 
   4   1   6        2.71        0.60      1.21 o 
   5   1   6        9.68       10.47      1.46 o 
   6   1   6       60.66       72.97      2.39 o 
   7   1   6        1.14        2.07      1.24 o 
   8   1   6        0.04       -1.48      1.48 o 
   9   1   6        0.02       -1.00      2.00 o 
  10   1   6      203.90      182.64      4.61 o 
  11   1   6        3.77        0.61      2.31 o 
  12   1   6       12.50        9.28      2.80 o 
  13   1   6        0.03        0.20      3.26 o 
  14   1   6        4.63        4.10      3.43 o 
  15   1   6        4.08        1.03      3.27 o 
   0   2   6      381.41      399.58      5.31 o 
   1   2   6     1065.63     1131.92      8.18 o 
   2   2   6       51.47       48.17      1.93 o 
   3   2   6      351.43      363.34      3.86 o 
   4   2   6        3.40        3.53      1.08 o 
   5   2   6       12.27        4.22      1.30 o 
   6   2   6       12.42       11.52      1.51 o 
   7   2   6       13.57       15.53      1.72 o 
   8   2   6       34.71       37.32      3.34 o 
   9   2   6      164.27      153.22      4.33 o 
  10   2   6        0.23       -0.06      1.85 o 
  11   2   6       98.14       87.36      4.69 o 
  12   2   6        0.40       -1.12      2.39 o 
  13   2   6       92.95       87.68      5.26 o 
  14   2   6       10.85        9.45      3.33 o 
  15   2   6       11.40        5.84      3.29 o 
   1   3   6      165.56      185.79      2.94 o 
   2   3   6      190.40      191.54      3.25 o 
   3   3   6      106.42      120.10      3.27 o 
   4   3   6      259.83      251.87      3.64 o 
   5   3   6       65.59       67.09      2.45 o 
   6   3   6       32.93       34.16      2.05 o 
   7   3   6        0.02       -0.01      1.37 o 
   8   3   6        1.79        2.71      1.66 o 
   9   3   6       13.29       16.16      2.34 o 
  10   3   6       66.57       59.30      3.43 o 
  11   3   6      164.19      172.00      6.13 o 
  12   3   6      121.51      144.47      6.20 o 
  13   3   6        9.61        6.63      3.15 o 
  14   3   6       22.28       32.90      4.61 o 
   0   4   6      161.44      170.06      3.90 o 
   1   4   6       29.36       39.20      2.24 o 
   2   4   6      410.82      391.23      4.34 o 
   3   4   6       50.35       51.19      2.32 o 
   4   4   6      411.05      422.25      5.35 o 
   5   4   6      184.40      173.45      3.48 o 
   6   4   6        0.00        1.68      1.51 o 
   7   4   6       12.70       13.07      1.84 o 
   8   4   6       14.46       15.53      2.20 o 
   9   4   6       37.22       35.00      2.87 o 
  10   4   6       27.24       30.24      2.96 o 
  11   4   6       17.65       14.23      3.44 o 
  12   4   6      115.79      124.80      8.10 o 
  13   4   6        4.97       -3.61      3.61 o 
  14   4   6       81.21       91.11      7.01 o 
   1   5   6       62.41       70.22      3.06 o 
   2   5   6       91.60       92.36      3.33 o 
   3   5   6        6.09        7.69      1.85 o 
   4   5   6      392.82      392.35      5.85 o 
   5   5   6      157.80      159.99      4.09 o 
   6   5   6      118.21      121.78      3.94 o 
   7   5   6       48.58       51.74      3.21 o 
   8   5   6      124.22      136.03      5.25 o 
   9   5   6       22.86       22.61      3.29 o 
  10   5   6       44.22       45.18      4.18 o 
  11   5   6      152.64      147.64      7.73 o 
  12   5   6      326.72      350.12     10.40 o 
  13   5   6       27.43       33.38      7.86 o 
   0   6   6     2493.29     2434.85     25.71 o 
   1   6   6      192.89      190.28      4.64 o 
   2   6   6        5.10        6.44      1.97 o 
   3   6   6      135.55      138.02      4.72 o 
   4   6   6      395.13      391.80      6.80 o 
   5   6   6      106.78       97.89      4.33 o 
   6   6   6        3.31        2.24      2.28 o 
   7   6   6      123.55      131.22      5.07 o 
   8   6   6      400.64      390.43      7.98 o 
   9   6   6        0.08        4.84      3.06 o 
  10   6   6       15.08       17.12      3.62 o 
  11   6   6        3.42        5.91      4.27 o 
  12   6   6      355.99      350.06     13.74 o 
   1   7   6       23.75       25.35      2.78 o 
   2   7   6       19.61       20.93      2.85 o 
   3   7   6      182.58      181.10      6.67 o 
   4   7   6        3.00        2.34      2.23 o 
   5   7   6       76.55       72.15      4.02 o 
   6   7   6       32.70       30.19      3.17 o 
   7   7   6       97.65       92.92      4.70 o 
   8   7   6      304.01      324.98      8.94 o 
   9   7   6       17.25       13.28      3.96 o 
  10   7   6       14.69       19.07      4.25 o 
   0   8   6      491.22      495.68     15.82 o 
   1   8   6       16.02        9.02      3.42 o 
   2   8   6        7.99       10.65      3.60 o 
   3   8   6      296.00      286.14     11.22 o 
   4   8   6       95.08       98.49      5.18 o 
   5   8   6        7.61        6.75      2.75 o 
   6   8   6       49.83       54.47      4.30 o 
   7   8   6       57.93       61.43      5.03 o 
   8   8   6       12.31       12.77      3.67 o 
   1   9   6       16.47       12.85      3.82 o 
   2   9   6       18.24       25.09      4.34 o 
   3   9   6      138.74      135.06      7.54 o 
   4   9   6       30.40       32.40      4.74 o 
   5   9   6        1.11        2.04      3.46 o 
   1   1   7     2636.48     2756.46     17.08 o 
   2   1   7       18.28       16.32      1.48 o 
   3   1   7      290.31      349.49      3.96 o 
   4   1   7      119.82      115.05      2.52 o 
   5   1   7       45.01       49.32      2.08 o 
   6   1   7      111.42      103.74      2.76 o 
   7   1   7        4.58       10.93      1.56 o 
   8   1   7      327.55      283.31      5.04 o 
   9   1   7      201.32      179.30      5.62 o 
  10   1   7        0.52        2.69      1.85 o 
  11   1   7      376.67      337.97      6.70 o 
  12   1   7       20.87       16.93      3.12 o 
  13   1   7       80.10       81.80      5.16 o 
  14   1   7        0.45        3.85      3.10 o 
  15   1   7       17.94       16.68     10.60 o 
   0   2   7      382.62      410.83      7.09 o 
   1   2   7      327.27      348.65      4.11 o 
   2   2   7       19.38       12.96      1.58 o 
   3   2   7      187.48      170.28      3.20 o 
   4   2   7      592.23      555.72      5.35 o 
   5   2   7        0.56        0.52      1.19 o 
   6   2   7       79.09       76.22      2.65 o 
   7   2   7      111.46      121.14      3.13 o 
   8   2   7        0.04       -0.96      1.59 o 
   9   2   7      124.47      120.18      4.25 o 
  10   2   7        0.16       -1.83      1.83 o 
  11   2   7       10.88       12.93      2.92 o 
  12   2   7        0.01       -1.94      3.44 o 
  13   2   7      167.48      157.39      7.34 o 
  14   2   7       45.41       51.37      5.18 o 
   1   3   7       20.48       30.34      1.87 o 
   2   3   7       41.81       42.86      2.51 o 
   3   3   7      420.81      392.34      4.39 o 
   4   3   7        0.15       -1.02      1.18 o 
   5   3   7       70.57       72.72      2.61 o 
   6   3   7      512.26      486.00      5.61 o 
   7   3   7      235.11      227.97      4.02 o 
   8   3   7       18.40       16.38      2.13 o 
   9   3   7        8.09        5.97      2.33 o 
  10   3   7       25.60       24.03      2.95 o 
  11   3   7        0.23       -0.75      2.49 o 
  12   3   7       54.03       57.54      4.88 o 
  13   3   7       69.91       67.31      5.53 o 
  14   3   7      122.43      133.75      7.29 o 
   0   4   7       47.74       50.09      4.58 o 
   1   4   7       31.68       27.85      1.88 o 
   2   4   7      256.19      256.70      5.20 o 
   3   4   7      444.56      395.85      5.64 o 
   4   4   7      317.12      308.70      5.17 o 
   5   4   7      568.14      551.78      7.72 o 
   6   4   7        0.21        0.88      1.78 o 
   7   4   7      208.99      199.62      4.70 o 
   8   4   7      134.27      148.20      4.86 o 
   9   4   7        9.44        3.80      3.33 o 
  10   4   7        7.31        7.73      2.58 o 
  11   4   7        0.76       -0.10      2.99 o 
  12   4   7        4.13        4.02      3.90 o 
  13   4   7        1.63       -3.59      3.59 o 
   1   5   7       40.65       38.68      2.80 o 
   2   5   7      698.54      694.11      8.54 o 
   3   5   7      193.96      189.00      4.79 o 
   4   5   7        0.16        0.29      1.92 o 
   5   5   7       10.77       10.31      2.20 o 
   6   5   7      669.02      641.49      8.54 o 
   7   5   7       40.40       46.26      3.24 o 
   8   5   7        8.72        9.24      2.60 o 
   9   5   7      254.62      297.04      7.23 o 
  10   5   7      132.17      143.47      6.11 o 
  11   5   7       37.87       47.36      4.87 o 
  12   5   7        0.32        7.30      4.15 o 
   0   6   7        5.89        6.67      3.33 o 
   1   6   7       15.05       13.35      2.52 o 
   2   6   7      255.45      260.87      5.65 o 
   3   6   7        2.38       -1.90      1.90 o 
   4   6   7        1.72       -0.15      2.09 o 
   5   6   7       70.19       67.15      3.84 o 
   6   6   7      135.70      137.10      6.88 o 
   7   6   7       21.08       21.68      2.87 o 
   8   6   7       35.35       36.29      3.72 o 
   9   6   7        7.38        5.93      3.18 o 
  10   6   7       23.34       20.04      4.51 o 
  11   6   7       11.29        7.23      3.75 o 
   1   7   7       53.40       57.42      3.87 o 
   2   7   7      347.93      347.19      8.46 o 
   3   7   7      134.85      133.63      6.15 o 
   4   7   7        2.81        0.03      2.21 o 
   5   7   7        0.87        1.78      2.29 o 
   6   7   7        6.00        8.11      2.56 o 
   7   7   7       84.76       99.67      4.89 o 
   8   7   7       15.98       16.86      3.47 o 
   9   7   7      251.20      266.67     10.53 o 
  10   7   7      325.13      333.79     10.07 o 
   0   8   7       96.16       90.09      8.98 o 
   1   8   7       12.96        9.47      3.47 o 
   2   8   7        3.94        1.21      2.74 o 
   3   8   7      150.95      160.38      7.16 o 
   4   8   7       16.07       15.94      3.66 o 
   5   8   7       22.60       22.53      3.66 o 
   6   8   7       28.06       33.46      4.05 o 
   7   8   7        0.48       -1.30      2.75 o 
   1   9   7       27.86       19.46      6.26 o 
   2   9   7        1.77        0.96      3.25 o 
   3   9   7      130.29      111.09      7.36 o 
   4   9   7       26.55       27.47      4.50 o 
   0   0   8      202.87      252.16     13.51 o 
   1   0   8      847.31      924.37      9.82 o 
   2   0   8     1084.50     1063.46     12.72 o 
   3   0   8       15.59        4.99      1.79 o 
   4   0   8       13.30       18.13      2.25 o 
   5   0   8      292.08      268.85      5.70 o 
   6   0   8     1008.84      973.10     11.47 o 
   7   0   8       37.24       26.30      4.07 o 
   8   0   8       87.34       93.86      5.21 o 
   9   0   8        0.56       -0.66      2.40 o 
  10   0   8      760.99      666.15     11.98 o 
  11   0   8       76.76       62.79      5.12 o 
  12   0   8       88.95       89.53      9.46 o 
  13   0   8       17.27       13.09      5.44 o 
  14   0   8       17.23        7.54      5.59 o 
   1   1   8       13.77       11.69      1.39 o 
   2   1   8      802.49      788.27      6.96 o 
   3   1   8        0.12        0.02      1.25 o 
   4   1   8        0.71        0.94      1.23 o 
   5   1   8      152.72      155.91      3.07 o 
   6   1   8      781.64      724.27      6.84 o 
   7   1   8       35.75       32.76      2.20 o 
   8   1   8       85.48       83.10      3.51 o 
   9   1   8        4.50        2.58      1.87 o 
  10   1   8       14.72       11.38      2.27 o 
  11   1   8       58.24       56.03      3.47 o 
  12   1   8        1.15       -1.11      3.27 o 
  13   1   8       39.75       33.51      4.43 o 
  14   1   8      108.50      119.30      6.88 o 
   0   2   8        0.58       -0.90      2.07 o 
   1   2   8       29.92       33.74      1.81 o 
   2   2   8      413.85      406.15      5.10 o 
   3   2   8        0.77        0.27      1.48 o 
   4   2   8     1241.69     1183.54      9.67 o 
   5   2   8      275.40      266.85      4.41 o 
   6   2   8       43.80       34.72      2.30 o 
   7   2   8       13.58       18.75      2.01 o 
   8   2   8      303.56      282.47      5.97 o 
   9   2   8        7.30       10.24      2.34 o 
  10   2   8      179.13      178.59      5.72 o 
  11   2   8       19.19       13.50      2.81 o 
  12   2   8        1.76       -2.86      2.86 o 
  13   2   8        0.00       -0.28      3.19 o 
  14   2   8       32.70       26.65      4.53 o 
   1   3   8       70.46       67.35      2.45 o 
   2   3   8      431.90      414.46      5.06 o 
   3   3   8       51.60       48.95      2.40 o 
   4   3   8        0.01       -1.23      1.51 o 
   5   3   8      756.09      755.59      7.70 o 
   6   3   8      846.99      799.06      8.53 o 
   7   3   8      364.18      348.25      5.39 o 
   8   3   8        7.08        7.44      2.35 o 
   9   3   8        3.13        0.98      2.21 o 
  10   3   8        2.95       -1.53      2.27 o 
  11   3   8       53.84       61.34      4.72 o 
  12   3   8        3.26        3.16      3.61 o 
  13   3   8       60.02       58.06      5.25 o 
   0   4   8       21.69       19.31      2.81 o 
   1   4   8       54.44       55.25      3.54 o 
   2   4   8       10.96       13.39      1.97 o 
   3   4   8       66.35       70.16      3.12 o 
   4   4   8     1134.83     1083.51     10.34 o 
   5   4   8       14.61       13.35      2.21 o 
   6   4   8      101.36       98.86      3.89 o 
   7   4   8      199.27      190.21      4.83 o 
   8   4   8      147.48      134.46      5.02 o 
   9   4   8       21.43       23.48      3.56 o 
  10   4   8        3.41        0.29      3.71 o 
  11   4   8        8.59        3.52      3.22 o 
  12   4   8        2.87        1.09      3.84 o 
  13   4   8        0.99       -4.57      6.11 o 
   1   5   8        1.19       -0.53      2.05 o 
   2   5   8        0.48       -0.28      1.99 o 
   3   5   8       52.91       54.11      3.19 o 
   4   5   8       18.38       19.70      2.51 o 
   5   5   8      126.42      124.40      4.63 o 
   6   5   8       15.31       13.43      2.48 o 
   7   5   8       55.15       56.94      3.48 o 
   8   5   8      395.73      412.01      7.62 o 
   9   5   8        1.06       -0.63      2.69 o 
  10   5   8        1.71       -2.44      3.35 o 
  11   5   8        7.20        7.74      3.53 o 
  12   5   8        1.35       -1.62      5.05 o 
   0   6   8       18.37       18.70      4.56 o 
   1   6   8       13.06       15.32      2.67 o 
   2   6   8       27.02       25.92      3.45 o 
   3   6   8       92.45       96.31      4.65 o 
   4   6   8        0.69        0.40      2.30 o 
   5   6   8        2.23        0.10      2.20 o 
   6   6   8        1.24       -0.61      2.61 o 
   7   6   8      168.34      175.17      5.97 o 
   8   6   8       14.79       10.93      3.10 o 
   9   6   8      171.86      179.95      7.52 o 
  10   6   8        3.41        6.80      3.40 o 
  11   6   8       32.50       48.05      5.35 o 
   1   7   8      172.82      165.24      6.43 o 
   2   7   8        6.87        9.38      2.68 o 
   3   7   8       19.79       21.49      3.12 o 
   4   7   8       20.08       18.55      3.04 o 
   5   7   8       52.86       53.44      4.94 o 
   6   7   8       28.80       30.69      3.49 o 
   7   7   8      106.79      117.08      5.64 o 
   8   7   8       40.03       27.80      4.01 o 
   9   7   8        1.29        3.19      3.41 o 
   0   8   8      110.86      110.95     10.08 o 
   1   8   8       35.59       32.96      5.24 o 
   2   8   8       32.91       21.20      3.55 o 
   3   8   8       10.90       13.91      3.40 o 
   4   8   8        2.01        0.46      2.87 o 
   5   8   8       63.43       62.64      5.05 o 
   6   8   8        4.24        1.78      3.32 o 
   7   8   8       93.63      104.03      6.15 o 
   1   9   8       66.83       64.46      5.89 o 
   2   9   8        7.96        6.23      3.70 o 
   1   1   9      446.80      413.69      4.82 o 
   2   1   9      168.45      164.72      3.39 o 
   3   1   9      127.38      116.02      3.16 o 
   4   1   9      315.00      289.42      4.52 o 
   5   1   9      639.64      608.89      6.75 o 
   6   1   9      995.08      945.75      8.83 o 
   7   1   9     1006.39     1011.39      9.39 o 
   8   1   9     1279.16     1208.16     12.54 o 
   9   1   9       18.63       10.59      2.48 o 
  10   1   9        8.48        8.36      2.45 o 
  11   1   9        6.31        5.30      2.53 o 
  12   1   9        0.05        0.76      3.20 o 
  13   1   9      148.06      156.71      8.12 o 
  14   1   9        3.29        3.74      4.01 o 
   0   2   9       25.25       29.82      4.28 o 
   1   2   9       15.63       14.12      1.89 o 
   2   2   9       53.19       44.71      2.61 o 
   3   2   9      477.07      470.77      6.00 o 
   4   2   9     1062.53     1019.67      9.05 o 
   5   2   9     1106.23     1044.62     10.10 o 
   6   2   9        0.74       -1.50      1.50 o 
   7   2   9        2.81        0.35      1.79 o 
   8   2   9       92.95       70.38      3.82 o 
   9   2   9      127.69      132.76      5.38 o 
  10   2   9       32.61       35.66      3.28 o 
  11   2   9       50.29       36.96      3.54 o 
  12   2   9        7.46       15.74      3.70 o 
  13   2   9       60.27       64.69      7.86 o 
   1   3   9       21.08       24.82      2.47 o 
   2   3   9        8.86       11.77      1.92 o 
   3   3   9       78.15       74.88      2.90 o 
   4   3   9      191.06      192.10      3.90 o 
   5   3   9        9.80        6.82      1.80 o 
   6   3   9     1164.21     1095.94     10.13 o 
   7   3   9      126.13      109.99      3.84 o 
   8   3   9       96.27       90.35      4.32 o 
   9   3   9       52.20       57.62      3.84 o 
  10   3   9       25.34       27.65      3.27 o 
  11   3   9       14.87       11.19      2.98 o 
  12   3   9        0.48        1.52      4.78 o 
  13   3   9        4.31       -1.57      5.22 o 
   0   4   9        0.24        3.75      2.93 o 
   1   4   9      187.08      175.75      4.76 o 
   2   4   9       10.03        5.77      2.46 o 
   3   4   9        1.58        0.87      1.90 o 
   4   4   9      204.49      193.47      4.53 o 
   5   4   9       13.03       10.91      2.21 o 
   6   4   9      100.41      110.01      4.55 o 
   7   4   9        1.77       -0.60      2.00 o 
   8   4   9       39.86       33.82      3.53 o 
   9   4   9       17.92       16.78      4.60 o 
  10   4   9       94.93      105.59      5.61 o 
  11   4   9       59.94       70.45      4.93 o 
  12   4   9        3.22       -3.69      3.69 o 
   1   5   9        0.80       -1.96      2.04 o 
   2   5   9      158.57      141.00      5.29 o 
   3   5   9       12.22       12.34      2.52 o 
   4   5   9       75.90       74.31      4.10 o 
   5   5   9       62.28       59.22      4.39 o 
   6   5   9       85.94       74.66      4.01 o 
   7   5   9      132.18      134.33      6.59 o 
   8   5   9        6.75        4.00      2.91 o 
   9   5   9       90.26       94.99      5.33 o 
  10   5   9       83.20       89.77      7.16 o 
  11   5   9        9.10        7.24      3.89 o 
   0   6   9       23.34       21.05      4.22 o 
   1   6   9       13.51        8.78      2.64 o 
   2   6   9       80.32       68.05      4.22 o 
   3   6   9       96.51       86.11      4.56 o 
   4   6   9       18.65       15.41      3.03 o 
   5   6   9       39.44       44.33      3.71 o 
   6   6   9       51.19       56.03      4.08 o 
   7   6   9        6.68        3.45      2.63 o 
   8   6   9       30.95       29.87      4.04 o 
   9   6   9       31.43       44.88      4.54 o 
  10   6   9        2.96        2.37      3.16 o 
   1   7   9        0.71        4.79      2.55 o 
   2   7   9       32.19       28.62      3.33 o 
   3   7   9       33.96       31.05      3.42 o 
   4   7   9       31.15       31.52      3.51 o 
   5   7   9        0.42        2.65      3.40 o 
   6   7   9        0.00        2.95      2.68 o 
   7   7   9        1.20       -2.59      2.59 o 
   8   7   9        8.14       10.89      3.86 o 
   0   8   9        0.10        5.99      4.93 o 
   1   8   9        2.53        5.54      2.68 o 
   2   8   9        1.73        3.87      2.71 o 
   3   8   9       27.23       24.12      3.45 o 
   4   8   9       19.47       16.80      3.54 o 
   5   8   9        2.75        2.30      3.74 o 
   6   8   9        5.18        7.41      3.29 o 
   0   0  10      275.14      268.49      7.14 o 
   1   0  10       89.66       91.99      3.35 o 
   2   0  10     1125.79     1055.97     11.52 o 
   3   0  10     3342.52     3123.09     29.51 o 
   4   0  10     1477.31     1383.86     16.63 o 
   5   0  10      622.60      611.98     10.40 o 
   6   0  10        7.40        6.99      2.57 o 
   7   0  10        3.73        3.84      2.68 o 
   8   0  10      699.88      656.54     17.48 o 
   9   0  10      437.04      422.14     11.29 o 
  10   0  10       22.02       19.53      4.36 o 
  11   0  10      254.49      252.67      9.77 o 
  12   0  10        4.58        7.00      6.28 o 
  13   0  10        0.37       -4.86      4.86 o 
   1   1  10       14.23       13.73      1.88 o 
   2   1  10      284.86      264.02      4.21 o 
   3   1  10        0.02        0.80      1.49 o 
   4   1  10       62.20       60.62      2.76 o 
   5   1  10       40.64       41.60      2.46 o 
   6   1  10       13.04       14.79      2.00 o 
   7   1  10      294.67      283.17      5.30 o 
   8   1  10       38.86       40.44      3.16 o 
   9   1  10      199.28      190.84      6.25 o 
  10   1  10      125.46      136.72      5.74 o 
  11   1  10        3.53        3.71      2.81 o 
  12   1  10       86.54       90.07      6.53 o 
  13   1  10        1.02        0.80      3.75 o 
   0   2  10      166.90      144.74      5.58 o 
   1   2  10       76.78       68.71      3.05 o 
   2   2  10      424.68      403.82      5.77 o 
   3   2  10      509.52      479.88      5.90 o 
   4   2  10      223.24      201.94      4.08 o 
   5   2  10        1.47        2.12      1.63 o 
   6   2  10       54.38       59.59      3.58 o 
   7   2  10        2.03        6.87      1.88 o 
   8   2  10       62.02       61.95      3.78 o 
   9   2  10       95.65      102.16      4.70 o 
  10   2  10      183.07      171.47      6.08 o 
  11   2  10      137.63      149.01      5.89 o 
  12   2  10       33.34       35.50      4.94 o 
  13   2  10        9.55       -0.98      3.65 o 
   1   3  10      205.68      177.68      4.31 o 
   2   3  10       52.27       52.80      2.85 o 
   3   3  10       61.52       55.99      2.98 o 
   4   3  10       16.21       15.96      2.18 o 
   5   3  10        2.62        3.63      1.77 o 
   6   3  10       55.76       50.20      2.90 o 
   7   3  10      204.59      192.95      4.67 o 
   8   3  10       40.08       44.53      3.50 o 
   9   3  10      469.46      467.48      8.17 o 
  10   3  10      112.93      130.62      6.89 o 
  11   3  10       33.17       31.73      3.62 o 
  12   3  10       44.23       41.68      5.42 o 
   0   4  10      637.48      570.08     12.35 o 
   1   4  10       75.00       73.01      3.97 o 
   2   4  10       27.19       25.48      2.56 o 
   3   4  10       89.12       85.90      3.95 o 
   4   4  10        8.67        7.35      2.25 o 
   5   4  10      356.26      332.53      6.87 o 
   6   4  10       20.01       15.70      2.50 o 
   7   4  10        0.70        0.71      2.08 o 
   8   4  10        6.31        7.78      2.82 o 
   9   4  10        8.32       12.00      3.14 o 
  10   4  10      151.87      155.91      7.37 o 
  11   4  10       13.60       15.74      3.51 o 
  12   4  10       88.18      102.70      9.36 o 
   1   5  10      159.33      131.81      5.23 o 
   2   5  10       67.41       57.95      3.82 o 
   3   5  10       33.73       32.03      3.22 o 
   4   5  10       21.92       19.09      2.90 o 
   5   5  10       52.56       44.00      3.67 o 
   6   5  10      225.41      215.78      7.11 o 
   7   5  10       50.07       47.40      3.88 o 
   8   5  10        6.60       10.68      3.53 o 
   9   5  10       29.51       31.19      4.07 o 
  10   5  10        0.04        1.38      3.34 o 
  11   5  10        4.15        6.62      3.48 o 
   0   6  10       34.12       33.16      4.92 o 
   1   6  10        9.71        2.39      2.85 o 
   2   6  10        8.94        6.16      2.55 o 
   3   6  10       16.35       12.87      2.82 o 
   4   6  10       48.40       52.76      4.00 o 
   5   6  10       27.24       26.02      3.65 o 
   6   6  10        4.54        4.68      2.81 o 
   7   6  10       33.59       34.08      3.71 o 
   8   6  10       20.28       19.42      4.27 o 
   9   6  10        7.52        4.33      3.59 o 
   1   7  10        6.21        6.56      2.78 o 
   2   7  10        1.23        0.07      2.54 o 
   3   7  10        2.64        5.66      2.72 o 
   4   7  10        7.31        6.23      2.76 o 
   5   7  10        3.74        5.23      3.49 o 
   6   7  10       20.28       18.54      3.31 o 
   7   7  10       32.46       27.62      4.31 o 
   0   8  10        4.04        3.96      5.39 o 
   1   8  10        0.58        3.02      3.03 o 
   2   8  10        0.40       -0.48      2.72 o 
   3   8  10        1.98        5.08      2.74 o 
   4   8  10        0.19       -0.77      2.84 o 
   1   1  11      631.62      583.92      6.93 o 
   2   1  11        9.04        8.39      1.80 o 
   3   1  11      244.94      228.46      4.18 o 
   4   1  11      398.22      368.25      5.39 o 
   5   1  11      282.91      253.13      5.91 o 
   6   1  11      172.16      162.31      4.44 o 
   7   1  11      104.68      102.82      4.36 o 
   8   1  11       34.64       36.09      3.50 o 
   9   1  11       22.90       19.01      3.04 o 
  10   1  11        0.05       -1.60      2.45 o 
  11   1  11       10.92       11.01      3.44 o 
  12   1  11      222.85      257.78     10.18 o 
   0   2  11     1103.39     1030.55     14.10 o 
   1   2  11     1095.50      981.74      9.70 o 
   2   2  11        5.35       10.13      1.96 o 
   3   2  11        0.64       -1.28      1.73 o 
   4   2  11      267.17      251.22      5.17 o 
   5   2  11        0.06        0.24      1.79 o 
   6   2  11       15.90       13.12      2.13 o 
   7   2  11      213.42      215.42      5.77 o 
   8   2  11      205.54      223.35      5.83 o 
   9   2  11      172.52      183.97      6.06 o 
  10   2  11       19.44       10.57      3.18 o 
  11   2  11       70.17       70.96      4.87 o 
  12   2  11      168.83      182.27      8.72 o 
   1   3  11      823.34      768.46      8.97 o 
   2   3  11      100.75       80.28      3.44 o 
   3   3  11       38.48       43.74      2.90 o 
   4   3  11       22.24       24.46      2.45 o 
   5   3  11        2.20        0.81      1.95 o 
   6   3  11        0.26        1.48      1.98 o 
   7   3  11       38.54       39.86      2.89 o 
   8   3  11      186.48      185.76      6.08 o 
   9   3  11       38.38       41.03      3.65 o 
  10   3  11       45.59       61.33      4.99 o 
  11   3  11      426.34      456.15     13.71 o 
  12   3  11        0.81       -3.94      3.94 o 
   0   4  11      427.68      430.91     10.95 o 
   1   4  11       61.98       51.29      3.64 o 
   2   4  11        1.64       -0.42      2.12 o 
   3   4  11       11.22        7.66      2.24 o 
   4   4  11        7.62        7.77      2.33 o 
   5   4  11       33.26       30.05      3.10 o 
   6   4  11        4.85        4.61      2.45 o 
   7   4  11       34.05       32.99      3.82 o 
   8   4  11       15.76       22.51      3.69 o 
   9   4  11        2.14       -0.65      2.99 o 
  10   4  11        5.75        1.50      2.96 o 
  11   4  11      131.64      132.87      6.53 o 
   1   5  11      101.87       81.45      4.50 o 
   2   5  11        1.79        4.52      2.39 o 
   3   5  11        6.17        8.31      2.59 o 
   4   5  11       11.04        8.53      2.60 o 
   5   5  11       86.16       76.12      4.53 o 
   6   5  11       45.71       44.82      3.90 o 
   7   5  11       51.91       53.95      4.13 o 
   8   5  11       40.14       36.88      4.60 o 
   9   5  11       11.31       13.79      4.96 o 
  10   5  11       13.48       24.82      4.58 o 
   0   6  11        9.89       12.47      4.27 o 
   1   6  11        7.52        6.13      2.66 o 
   2   6  11       10.95       12.75      2.94 o 
   3   6  11       89.55       78.77      4.72 o 
   4   6  11      103.54      106.15      5.34 o 
   5   6  11       19.70       21.86      3.34 o 
   6   6  11        1.43        2.41      2.72 o 
   7   6  11        1.02        4.32      3.08 o 
   8   6  11        9.17       10.31      3.79 o 
   1   7  11       11.89        9.46      2.95 o 
   2   7  11        5.28        3.93      2.63 o 
   3   7  11       19.12       20.47      3.34 o 
   4   7  11       29.14       28.39      3.69 o 
   5   7  11        5.83        4.41      2.84 o 
   6   7  11       50.88       53.89      4.48 o 
   0   8  11       61.33       57.75      6.35 o 
   1   8  11        9.64       12.76      3.19 o 
   2   8  11       18.96       18.76      3.36 o 
   0   0  12      547.40      466.58     15.06 o 
   1   0  12      311.62      269.03      8.26 o 
   2   0  12       47.46       46.36      4.65 o 
   3   0  12      387.64      365.69      8.66 o 
   4   0  12      151.73      147.09      5.80 o 
   5   0  12      205.27      173.81      6.53 o 
   6   0  12        2.73        2.35      2.58 o 
   7   0  12      362.65      356.80     12.12 o 
   8   0  12      184.56      201.19      9.40 o 
   9   0  12        0.56       -3.31      3.31 o 
  10   0  12        0.30        0.01      3.57 o 
  11   0  12       93.13       92.50      9.14 o 
  12   0  12       23.43       27.17      7.98 o 
   1   1  12       81.02       68.05      3.35 o 
   2   1  12        9.76        6.70      2.23 o 
   3   1  12      166.50      139.00      4.55 o 
   4   1  12       25.22       27.81      2.68 o 
   5   1  12        6.39        6.87      2.11 o 
   6   1  12        3.74        3.14      1.97 o 
   7   1  12       10.88       10.10      2.52 o 
   8   1  12       11.27       15.28      2.87 o 
   9   1  12       55.20       61.03      4.38 o 
  10   1  12        3.11        5.24      2.87 o 
  11   1  12      196.05      214.68      8.83 o 
  12   1  12       53.78       63.68      5.37 o 
   0   2  12        0.79        4.27      2.57 o 
   1   2  12       42.98       45.31      2.79 o 
   2   2  12       94.66       96.83      3.76 o 
   3   2  12      365.58      331.15      6.51 o 
   4   2  12        5.37        4.84      1.95 o 
   5   2  12       38.64       42.81      3.11 o 
   6   2  12        1.63       -0.34      2.02 o 
   7   2  12       51.88       57.72      4.29 o 
   8   2  12        3.15        4.40      2.71 o 
   9   2  12      183.46      193.68      7.00 o 
  10   2  12       21.84       25.39      3.68 o 
  11   2  12       81.70       87.99      5.33 o 
   1   3  12       86.14       73.57      3.40 o 
   2   3  12      420.24      429.35      6.60 o 
   3   3  12       96.10       87.83      5.03 o 
   4   3  12       16.07       16.19      2.35 o 
   5   3  12       31.16       38.79      3.02 o 
   6   3  12        7.42        7.30      2.28 o 
   7   3  12        0.09        1.75      2.15 o 
   8   3  12        5.13        3.71      3.07 o 
   9   3  12       79.14       75.63      5.86 o 
  10   3  12      206.20      211.37      9.08 o 
  11   3  12      202.54      222.49      9.51 o 
   0   4  12       66.81       79.28      6.04 o 
   1   4  12      629.53      595.02     14.91 o 
   2   4  12        3.28        2.11      2.30 o 
   3   4  12      126.99      124.04      5.28 o 
   4   4  12        0.16        0.98      2.37 o 
   5   4  12        8.10        9.64      2.60 o 
   6   4  12       16.56       17.08      3.42 o 
   7   4  12       18.37       13.78      3.17 o 
   8   4  12        7.51        6.44      3.29 o 
   9   4  12      348.17      340.53      9.01 o 
  10   4  12        0.87        0.62      3.48 o 
   1   5  12        7.59        6.68      2.62 o 
   2   5  12      301.69      304.42      7.21 o 
   3   5  12       18.22       12.21      2.88 o 
   4   5  12        0.04        4.15      2.58 o 
   5   5  12        0.00       -1.03      2.57 o 
   6   5  12        9.35        7.10      2.85 o 
   7   5  12        0.00        0.17      2.99 o 
   8   5  12        0.01       -1.81      3.29 o 
   9   5  12        0.98        0.13      3.51 o 
   0   6  12       29.25       51.70     10.48 o 
   1   6  12      118.95      112.54      6.28 o 
   2   6  12      150.96      166.12      6.70 o 
   3   6  12       75.88       84.43      4.97 o 
   4   6  12        0.52        2.80      2.75 o 
   5   6  12        5.25        7.32      3.00 o 
   6   6  12       14.37       14.12      3.22 o 
   7   6  12        3.53        6.61      4.21 o 
   1   7  12       16.48       14.88      3.17 o 
   2   7  12       50.12       57.00      4.50 o 
   3   7  12        0.55        3.01      2.72 o 
   4   7  12       22.00       17.56      3.35 o 
   5   7  12       26.01       21.92      3.70 o 
   1   1  13       28.06       29.34      2.92 o 
   2   1  13      126.11       99.56      4.59 o 
   3   1  13      185.23      165.67      5.52 o 
   4   1  13        0.02        0.57      2.00 o 
   5   1  13       10.80       13.07      2.46 o 
   6   1  13      288.80      281.82      5.89 o 
   7   1  13       25.04       37.10      5.39 o 
   8   1  13        3.96        7.78      3.08 o 
   9   1  13      117.82      118.49      6.16 o 
  10   1  13       60.06       59.63      4.49 o 
  11   1  13        1.34        2.41      2.97 o 
   0   2  13        6.07        6.79      2.74 o 
   1   2  13       23.13       13.75      2.31 o 
   2   2  13       64.42       71.26      4.03 o 
   3   2  13      117.23      117.26      4.58 o 
   4   2  13       40.22       49.85      3.33 o 
   5   2  13       74.34       74.42      3.95 o 
   6   2  13        0.64        0.16      2.12 o 
   7   2  13       14.35       14.72      3.90 o 
   8   2  13       54.48       68.21      4.98 o 
   9   2  13       26.41       25.69      3.92 o 
  10   2  13       47.82       67.12      5.18 o 
  11   2  13        3.97       10.43      3.51 o 
   1   3  13      127.19      102.32      4.02 o 
   2   3  13       34.85       38.65      3.41 o 
   3   3  13       26.28       25.28      2.72 o 
   4   3  13        7.52        6.28      2.20 o 
   5   3  13        1.66        0.86      2.28 o 
   6   3  13       46.26       53.77      4.05 o 
   7   3  13       11.58       13.84      3.57 o 
   8   3  13        3.69        2.79      3.91 o 
   9   3  13       16.61       12.38      3.84 o 
  10   3  13       35.61       32.19      4.87 o 
   0   4  13      523.53      528.81     13.81 o 
   1   4  13       86.61       88.19      4.66 o 
   2   4  13        0.18        2.73      2.40 o 
   3   4  13        0.72        4.24      2.53 o 
   4   4  13       11.76       16.14      3.00 o 
   5   4  13       11.11       16.10      3.02 o 
   6   4  13        1.80       -1.66      2.56 o 
   7   4  13       17.95       24.44      3.81 o 
   8   4  13       22.68       24.54      4.32 o 
   9   4  13      141.17      142.71      7.75 o 
   1   5  13      472.90      470.60      8.99 o 
   2   5  13        0.01        6.35      2.67 o 
   3   5  13      185.41      190.10      7.97 o 
   4   5  13       45.47       53.03      4.21 o 
   5   5  13       97.22      108.30      7.65 o 
   6   5  13       42.08       48.64      4.24 o 
   7   5  13       58.38       65.34      5.12 o 
   8   5  13       42.54       51.87      7.17 o 
   0   6  13      359.09      346.18     11.50 o 
   1   6  13        3.89        6.39      2.74 o 
   2   6  13        1.66        5.93      2.77 o 
   3   6  13       28.29       33.84      3.87 o 
   4   6  13       35.64       46.04      4.14 o 
   5   6  13        0.16        1.90      2.79 o 
   6   6  13        6.46       11.71      3.16 o 
   1   7  13      143.73      137.06      7.64 o 
   2   7  13        5.60        5.15      2.83 o 
   0   0  14        0.23        0.13      5.79 o 
   1   0  14        1.23        1.95      3.20 o 
   2   0  14       17.37        9.80      4.08 o 
   3   0  14       28.52       27.05      5.67 o 
   4   0  14        3.98        4.49      3.33 o 
   5   0  14        7.18        3.94      3.48 o 
   6   0  14        0.24        0.02      3.40 o 
   7   0  14       48.11       49.89      7.83 o 
   8   0  14       84.94      109.63      9.14 o 
   9   0  14       57.59       82.61      8.72 o 
  10   0  14        5.77        5.65      5.43 o 
   1   1  14       10.94        5.22      2.45 o 
   2   1  14        2.42        0.21      2.28 o 
   3   1  14       25.60       27.87      3.15 o 
   4   1  14        0.08        1.53      2.33 o 
   5   1  14       41.35       27.26      3.40 o 
   6   1  14        5.48        6.63      2.61 o 
   7   1  14       28.34       22.28      3.61 o 
   8   1  14       33.24       37.83      4.09 o 
   9   1  14        1.55        0.03      2.84 o 
  10   1  14        2.22        2.98      3.16 o 
   0   2  14        1.02       -0.67      3.06 o 
   1   2  14       12.78       15.84      2.73 o 
   2   2  14        0.39        0.86      2.22 o 
   3   2  14        0.88        4.58      2.40 o 
   4   2  14      221.68      230.76      6.47 o 
   5   2  14       15.61       10.87      2.49 o 
   6   2  14       28.61       43.32      3.43 o 
   7   2  14       15.23       15.01      3.31 o 
   8   2  14      102.13      102.40      5.85 o 
   9   2  14        0.59       -1.09      2.96 o 
  10   2  14        0.11       11.02      5.81 o 
   1   3  14        4.50        7.81      2.32 o 
   2   3  14       61.37       62.95      3.76 o 
   3   3  14        4.46        4.08      2.45 o 
   4   3  14        1.16        4.17      2.50 o 
   5   3  14       46.01       51.66      3.99 o 
   6   3  14      306.40      321.31     11.21 o 
   7   3  14        0.04        3.88      3.05 o 
   8   3  14        3.34        8.67      3.70 o 
   9   3  14        3.10        7.77      3.74 o 
   0   4  14       20.17       17.71      4.19 o 
   1   4  14       27.92       39.94      6.33 o 
   2   4  14        0.85        0.86      2.47 o 
   3   4  14        7.78       15.12      3.01 o 
   4   4  14      203.45      216.91      7.88 o 
   5   4  14        0.03        0.46      2.63 o 
   6   4  14        0.49        5.03      2.86 o 
   7   4  14       26.01       25.95      4.49 o 
   8   4  14       24.00       28.36      5.17 o 
   1   5  14       52.68       45.17      3.98 o 
   2   5  14        3.85        5.49      2.76 o 
   3   5  14        0.52        0.88      2.62 o 
   4   5  14        0.05        2.65      2.67 o 
   5   5  14        2.50        1.86      2.85 o 
   6   5  14      280.47      308.84      8.63 o 
   0   6  14        1.86       12.25      4.47 o 
   1   6  14      128.50      112.52      5.77 o 
   2   6  14      129.95      137.41      6.32 o 
   3   6  14       41.72       44.57      4.17 o 
   4   6  14        1.38        4.06      2.95 o 
   1   1  15        3.03        1.19      2.38 o 
   2   1  15        1.42        3.19      2.41 o 
   3   1  15        9.12        8.01      2.62 o 
   4   1  15        0.95        4.84      2.48 o 
   5   1  15        4.20        5.65      2.53 o 
   6   1  15       45.27       59.60      4.28 o 
   7   1  15        3.00        2.83      4.94 o 
   8   1  15       23.01       22.71      4.23 o 
   9   1  15       35.53       33.81      4.63 o 
   0   2  15       13.93        7.79      3.63 o 
   1   2  15        3.49        5.76      2.56 o 
   2   2  15       13.61       13.21      2.84 o 
   3   2  15       36.89       51.23      4.14 o 
   4   2  15       37.44       46.90      3.82 o 
   5   2  15        0.00        1.11      2.52 o 
   6   2  15       34.84       51.40      4.09 o 
   7   2  15        3.50        6.82      4.19 o 
   8   2  15       44.90       51.35      5.12 o 
   1   3  15        0.04        0.12      2.56 o 
   2   3  15       71.80       65.91      4.64 o 
   3   3  15       24.16       28.45      3.73 o 
   4   3  15        1.31        4.23      2.84 o 
   5   3  15        7.67       15.11      3.75 o 
   6   3  15      292.12      327.24      9.19 o 
   7   3  15       39.70       54.66      5.31 o 
   8   3  15       14.80       23.74      9.22 o 
   0   4  15        1.41        0.20      7.03 o 
   1   4  15        0.87        1.73      3.15 o 
   2   4  15        2.27        4.52      2.94 o 
   3   4  15        0.02        0.55      2.79 o 
   4   4  15      386.52      445.92     11.60 o 
   5   4  15       98.37      102.31      5.91 o 
   6   4  15        7.61        6.01      3.46 o 
   1   5  15       96.35      105.99      5.46 o 
   2   5  15        4.08        4.17      2.94 o 
   3   5  15        5.75       10.87      3.19 o 
   4   5  15        0.34        4.25      3.02 o 
   0   0  16      201.65      252.78     13.27 o 
   1   0  16       79.99      102.85      7.23 o 
   2   0  16       26.63       34.52      5.06 o 
   3   0  16        1.70        2.38      3.59 o 
   4   0  16       80.39       78.71      6.65 o 
   5   0  16        1.92        3.82      3.81 o 
   6   0  16        8.06        8.88      4.23 o 
   7   0  16      106.16      138.39     10.27 o 
   1   1  16       24.97       23.94      3.24 o 
   2   1  16       13.43       18.47      2.97 o 
   3   1  16        0.03        1.74      2.53 o 
   4   1  16        6.71        8.17      2.77 o 
   5   1  16       30.58       36.03      3.69 o 
   6   1  16       24.98       31.23      3.86 o 
   7   1  16       21.46       19.74      4.06 o 
   0   2  16       10.48       11.24      3.99 o 
   1   2  16       13.82       19.04      3.07 o 
   2   2  16       56.25       76.01      4.58 o 
   3   2  16        3.25        4.32      2.53 o 
   4   2  16       24.73       33.75      4.61 o 
   5   2  16       73.43       79.00      4.85 o 
   6   2  16        1.13        0.91      2.93 o 
   7   2  16       34.76       28.25      4.37 o 
   1   3  16       21.56       16.58      5.15 o 
   2   3  16       11.23       13.99      3.72 o 
   3   3  16       52.88       52.33      5.02 o 
   4   3  16        0.13        4.27      3.06 o 
   5   3  16       11.56       13.85      3.44 o 
   6   3  16       41.42       51.57      5.07 o 
   0   4  16        1.97        7.35      4.91 o 
   1   4  16      119.89      149.06      7.65 o 
   2   4  16       17.42       20.66      4.77 o 
   3   4  16       39.15       37.40      4.55 o 
   4   4  16       24.38       19.94      3.98 o 
   1   1  17        9.23       12.85      2.93 o 
   2   1  17      138.71      134.42      6.05 o 
   3   1  17       61.76       54.81      4.19 o 
   4   1  17      134.35      148.61      6.24 o 
   5   1  17        3.26        8.59      2.96 o 
   0   2  17      114.55      125.61      8.05 o 
   1   2  17      113.72      136.62      5.94 o 
   2   2  17        0.53        6.16      3.33 o 
   3   2  17       37.61       45.65      3.95 o 
   4   2  17        3.31        9.07      2.99 o 
   5   2  17       19.98       20.60      4.21 o 
   1   3  17       91.32      105.72      6.61 o 
   2   3  17        3.77        6.13      3.57 o 
   3   3  17       42.26       48.43      5.08 o 
   0   0  18       16.72       27.27      6.80 o 
   1   0  18       46.45       59.34      9.09 o 
   2   0  18      296.22      328.90     12.72 o 
   1   1  18       20.29       24.85      3.99 o 
   2   1  18      123.74      132.78      5.99 o 
                                                 
